# Supplementary material for: Indocyanine green fluorescence imaging-guided versus conventional laparoscopic lymphadenectomy for gastric cancer: long-term outcomes of a phase 3 randomised clinical trial
Source: Nat Commun. 2023 Nov 16;14:7413. doi: 10.1038/s41467-023-42712-6 (PMC10654517; doi:10.1038/s41467-023-42712-6)
Supplement: Supplementary file 4 — Supplementary Data 1 [file 41467_2023_42712_MOESM4_ESM.xlsx]

## Sheet: Supplementary Data 1
ID	date	group	OS	OStime	DFS	DFStime	Recurrence	RFStime	Cause of death within 3 year	Any recurrence within 3 year	RFS time within 3 year	local within 3 year	Peritoneum within 3 year	Liver within 3 year	Multiple sites within 3 year	Other/unknown within 3 year	Chemotherapy	COMPLETE Chemotherapy	Number of Chemotherapy	chemo interval	CHEMOregion	local within 3 year	local time within 3 year	Peritoneum within 3 year	Peritoneum time within 3 year	Liver within 3 year	Liver time within 3 year	Multiple sites within 3 year	Multiple sites time within 3 year	Other/unknown within 3 year	Other/unknown time within 3 year	GC	GCtime	nonGC	nonGCtime	Sex	Age	ECOG	BMI	Operationtime	Estimatedbloodloss	Surgicalprocedure	Tumorlocation	size	Histology	Lymphvascularinvasion	cT	cN	pT
1001	2019/6/20	ICG	0	36	0	36	0	36	0	0	36	0	0	0	0	0	1	1	6	12	DS-1	0	36	0	36	0	36	0	36	0	36	0	36	0	36	1	62	0	26.5	205	30	0	1	4.5	0	1	2	1	1
1002	2019/1/28	ICG	0	41	0	41	0	41	0	0	41	0	0	0	0	0	0	0	0	0	0	0	41	0	41	0	41	0	41	0	41	0	41	0	41	2	47	0	21.53	135	35	0	1	0.5	1	0	1	0	1
1003	2019/7/3	ICG	0	36	0	36	0	36	0	0	36	0	0	0	0	0	0	0	0	0	0	0	36	0	36	0	36	0	36	0	36	0	36	0	36	2	61	0	25.07	208	10	0	1	6	0	0	2	1	3
1004	2019/3/5	Non-ICG	0	40	0	40	0	40	0	0	40	0	0	0	0	0	1	0	3	5	DS-1	0	40	0	40	0	40	0	40	0	40	0	40	0	40	1	66	0	28.12	142	30	1	3	5	1	1	4	0	4
1005	2019/6/5	ICG	0	37	0	37	0	37	0	0	37	0	0	0	0	0	1	1	8	5	DS-1	0	37	0	37	0	37	0	37	0	37	0	37	0	37	1	66	1	22.49	273	30	1	2	3	1	1	3	1	3
1006	2019/6/19	ICG	0	36	0	36	0	36	0	0	36	0	0	0	0	0	0	0	8	0	0	0	36	0	36	0	36	0	36	0	36	0	36	0	36	1	67	1	28.03	153	20	1	3	2	0	1	3	1	2
1007	2018/12/26	ICG	0	42	0	42	0	42	0	0	42	0	0	0	0	0	1	0	3	5	DS-1	0	42	0	42	0	42	0	42	0	42	0	42	0	42	1	74	0	25.54	200	100	0	1	5	0	1	3	1	2
1008	2019/3/11	Non-ICG	0	40	0	40	0	40	0	0	40	0	0	0	0	0	1	1	8	7	DS-1	0	40	0	40	0	40	0	40	0	40	0	40	0	40	1	63	0	25.53	186	35	0	1	4	1	0	4	1	4
1009	2019/6/13	ICG	0	37	0	37	0	37	0	0	37	0	0	0	0	0	0	0	0	0	0	0	37	0	37	0	37	0	37	0	37	0	37	0	37	2	74	0	22.86	191	30	0	1	1.5	1	0	1	1	1
1010	2019/5/21	ICG	0	37	0	37	0	37	0	0	37	0	0	0	0	0	1	1	8	4	SOX	0	37	0	37	0	37	0	37	0	37	0	37	0	37	1	46	1	25.9	159	30	0	1	2.5	1	0	2	1	3
1011	2019/1/18	Non-ICG	1	21	1	16	1	16	1	1	16	1	0	0	0	0	1	1	8	6	DS-1	1	16	0	21	0	21	0	21	0	21	1	16	0	21	1	61	0	25.71	160	30	1	3	7	1	0	2	1	3
1012	2019/1/30	ICG	0	41	0	41	0	41	0	0	41	0	0	0	0	0	0	0	0	0	0	0	41	0	41	0	41	0	41	0	41	0	41	0	41	1	60	0	22.28	221	10	0	1	4	0	0	3	1	2
1013	2018/11/27	Non-ICG	0	43	0	43	0	43	0	0	43	0	0	0	0	0	0	0	0	0	0	0	43	0	43	0	43	0	43	0	43	0	43	0	43	1	71	1	23.09	267	50	1	2	1	0	0	1	0	1
1014	2018/11/20	ICG	0	43	0	43	0	43	0	0	43	0	0	0	0	0	0	0	0	0	0	0	43	0	43	0	43	0	43	0	43	0	43	0	43	2	59	0	20.5	140	20	0	1	1	0	0	1	0	1
1015	2018/11/19	Non-ICG	1	18	1	14	1	14	1	1	14	0	1	0	0	0	1	1	8	7	OTHER	0	18	1	14	0	18	0	18	0	18	1	14	0	18	1	49	0	19.27	376	400	1	2	3	1	1	3	1	3
1016	2018/11/20	Non-ICG	0	43	0	43	0	43	0	0	43	0	0	0	0	0	0	0	0	0	0	0	43	0	43	0	43	0	43	0	43	0	43	0	43	1	63	0	21.45	220	20	0	1	3	0	0	1	0	1
1017	2018/11/21	ICG	0	43	0	43	0	43	0	0	43	0	0	0	0	0	1	0	3	13	DS-1	0	43	0	43	0	43	0	43	0	43	0	43	0	43	2	57	0	20.5	255	10	1	2	1	1	1	3	1	2
1018	2018/11/22	ICG	0	43	0	43	0	43	0	0	43	0	0	0	0	0	0	0	4	0	0	0	43	0	43	0	43	0	43	0	43	0	43	0	43	2	56	0	22.96	160	10	0	1	2	1	0	1	0	1
1019	2018/11/23	Non-ICG	0	43	0	43	0	43	0	0	43	0	0	0	0	0	1	1	7	8	DS-1	0	43	0	43	0	43	0	43	0	43	0	43	0	43	1	64	1	28.09	125	20	1	3	5	0	0	4	1	4
1020	2018/11/22	ICG	0	43	0	43	0	43	0	0	43	0	0	0	0	0	1	1	6	4	DS-1	0	43	0	43	0	43	0	43	0	43	0	43	0	43	2	61	0	23.51	305	100	1	3	4	0	1	2	1	2
1021	2018/11/26	Non-ICG	1	24	1	10	1	10	1	1	10	0	0	0	0	1	0	0	0	0	0	0	24	0	24	0	24	0	24	1	10	1	10	0	24	1	66	0	18.83	210	50	1	3	7	0	1	2	1	3
1022	2018/11/26	Non-ICG	1	7	1	4	1	4	1	1	4	0	0	1	0	0	0	0	0	0	0	0	7	0	7	1	4	0	7	0	7	1	4	0	7	2	65	0	22.67	200	20	1	2	7	1	0	4	1	4
1023	2018/11/27	ICG	0	43	0	43	0	43	0	0	43	0	0	0	0	0	0	0	0	0	0	0	43	0	43	0	43	0	43	0	43	0	43	0	43	2	57	0	22.43	205	100	0	1	1.5	0	0	1	0	2
1024	2018/11/27	ICG	0	43	0	43	0	43	0	0	43	0	0	0	0	0	0	0	0	0	0	0	43	0	43	0	43	0	43	0	43	0	43	0	43	1	65	0	20.61	187	20	0	1	2	0	0	1	0	1
1025	2018/11/28	Non-ICG	0	43	0	43	0	43	0	0	43	0	0	0	0	0	1	0	3	4	DS-1	0	43	0	43	0	43	0	43	0	43	0	43	0	43	1	52	0	22.39	282	30	1	3	3	0	1	1	0	3
1026	2018/11/28	Non-ICG	1	14	1	13	1	13	1	1	13	0	1	0	0	0	1	1	6	4	SOX	0	14	1	13	0	14	0	14	0	14	1	13	0	14	1	65	0	21.52	210	35	0	1	5	1	0	2	1	3
1027	2018/11/29	Non-ICG	0	43	0	43	0	43	0	0	43	0	0	0	0	0	1	0	2	4	OTHER	0	43	0	43	0	43	0	43	0	43	0	43	0	43	1	73	0	22.14	240	50	1	3	7	0	0	2	0	3
1028	2018/11/29	ICG	0	43	0	43	0	43	0	0	43	0	0	0	0	0	0	0	0	0	0	0	43	0	43	0	43	0	43	0	43	0	43	0	43	1	75	1	24.74	250	50	1	3	1.5	1	1	1	0	2
1029	2018/11/29	Non-ICG	0	43	0	43	0	43	0	0	43	0	0	0	0	0	1	1	8	5	DS-1	0	43	0	43	0	43	0	43	0	43	0	43	0	43	2	51	0	24.84	186	30	1	3	4.5	0	1	3	1	3
1030	2018/12/4	Non-ICG	0	43	0	43	0	43	0	0	43	0	0	0	0	0	1	1	7	5	DS-1	0	43	0	43	0	43	0	43	0	43	0	43	0	43	1	64	0	28.1	199	50	0	1	7	1	1	4	1	3
1031	2018/11/30	Non-ICG	0	43	0	43	0	43	0	0	43	0	0	0	0	0	0	0	0	0	0	0	43	0	43	0	43	0	43	0	43	0	43	0	43	1	49	0	16.62	205	10	0	1	10	0	0	1	1	3
1032	2018/12/5	Non-ICG	0	43	0	43	0	43	0	0	43	0	0	0	0	0	0	0	4	0	0	0	43	0	43	0	43	0	43	0	43	0	43	0	43	2	36	0	20.7	212	35	0	1	3	1	0	1	1	1
1033	2018/12/4	ICG	0	43	0	43	0	43	0	0	43	0	0	0	0	0	0	0	0	0	0	0	43	0	43	0	43	0	43	0	43	0	43	0	43	2	40	0	25.42	205	50	0	1	3	1	0	1	0	1
1034	2018/12/5	ICG	1	25	1	2	1	2	1	1	2	0	0	0	0	1	1	0	2	4	DS-1	0	25	0	25	0	25	0	25	1	2	1	2	0	25	1	43	0	25.1	280	100	0	1	4	1	1	4	1	4
1035	2018/12/7	Non-ICG	0	43	0	43	0	43	0	0	43	0	0	0	0	0	0	0	0	0	0	0	43	0	43	0	43	0	43	0	43	0	43	0	43	1	56	0	25.02	165	35	0	1	3	0	0	1	0	1
1036	2018/12/6	Non-ICG	0	43	0	43	0	43	0	0	43	0	0	0	0	0	0	0	0	0	0	0	43	0	43	0	43	0	43	0	43	0	43	0	43	1	55	0	26.12	165	35	0	1	1	0	0	1	0	1
1037	2018/12/6	ICG	0	43	0	43	0	43	0	0	43	0	0	0	0	0	0	0	0	0	0	0	43	0	43	0	43	0	43	0	43	0	43	0	43	2	60	0	27.69	180	30	0	1	1.5	0	0	1	0	1
1038	2018/12/10	ICG	1	15	1	13	1	13	1	1	13	0	0	0	0	1	1	0	1	4	DS-1	0	15	0	15	0	15	0	15	1	13	1	13	0	15	1	70	0	18.7	237	30	1	2	8	1	1	4	1	4
1039	2018/12/11	ICG	0	43	0	43	0	43	0	0	43	0	0	0	0	0	1	1	8	4	DS-1	0	43	0	43	0	43	0	43	0	43	0	43	0	43	2	42	0	21.6049	129	10	0	1	3	1	0	2	1	3
1040	2018/12/12	Non-ICG	0	43	0	43	0	43	0	0	43	0	0	0	0	0	1	1	6	4	DS-1	0	43	0	43	0	43	0	43	0	43	0	43	0	43	1	70	1	24.39	275	100	1	2	4	1	1	4	1	3
1041	2018/12/12	ICG	0	43	0	43	0	43	0	0	43	0	0	0	0	0	0	0	0	0	0	0	43	0	43	0	43	0	43	0	43	0	43	0	43	1	46	0	25.71	220	20	0	1	1	0	0	1	0	1
1042	2018/12/12	Non-ICG	0	43	0	43	0	43	0	0	43	0	0	0	0	0	0	0	0	0	0	0	43	0	43	0	43	0	43	0	43	0	43	0	43	2	53	0	20.03	208	10	0	1	2	0	0	1	0	1
1043	2018/12/12	Non-ICG	0	43	0	43	0	43	0	0	43	0	0	0	0	0	1	1	8	4	DS-1	0	43	0	43	0	43	0	43	0	43	0	43	0	43	1	61	0	22.04	155	30	1	1	8	0	1	4	1	3
1044	2018/12/12	Non-ICG	0	43	0	43	0	43	0	0	43	0	0	0	0	0	1	1	6	6	DS-1	0	43	0	43	0	43	0	43	0	43	0	43	0	43	1	70	0	27.78	155	30	0	1	6	0	0	2	1	3
1045	2018/12/12	Non-ICG	1	25	1	21	1	21	1	1	21	0	1	0	0	0	1	0	1	5	DS-1	0	25	1	21	0	25	0	25	0	25	1	21	0	25	2	58	0	22.73	155	30	1	2	5	1	0	4	0	4
1046	2018/12/18	Non-ICG	0	42	0	42	0	42	0	0	42	0	0	0	0	0	1	0	2	6	DS-1	0	42	0	42	0	42	0	42	0	42	0	42	0	42	2	56	0	26.63	220	35	0	1	7	0	0	3	0	3
1047	2018/12/18	Non-ICG	0	42	0	42	0	42	0	0	42	0	0	0	0	0	1	1	8	5	OTHER	0	42	0	42	0	42	0	42	0	42	0	42	0	42	1	49	0	19.54	155	20	1	2	5	1	1	4	1	4
1048	2018/12/20	Non-ICG	0	42	0	42	0	42	0	0	42	0	0	0	0	0	1	1	6	5	DS-1	0	42	0	42	0	42	0	42	0	42	0	42	0	42	1	54	0	23.05	180	35	0	1	6	0	1	4	0	3
1049	2018/12/18	ICG	0	42	0	42	0	42	0	0	42	0	0	0	0	0	1	1	8	4	DS-1	0	42	0	42	0	42	0	42	0	42	0	42	0	42	1	62	0	28.06	311	300	0	1	4	1	1	4	1	4
1050	2018/12/25	ICG	0	42	0	42	0	42	0	0	42	0	0	0	0	0	0	0	0	0	0	0	42	0	42	0	42	0	42	0	42	0	42	0	42	2	69	1	24.61	215	30	1	3	5	0	0	3	1	3
1051	2018/12/18	Non-ICG	1	20	1	12	1	12	1	1	12	0	1	0	0	0	1	1	6	4	DS-1	0	20	1	12	0	20	0	20	0	20	1	12	0	20	1	54	0	22.94	230	50	1	3	5	1	1	2	1	3
1052	2018/12/19	Non-ICG	1	11	1	8	1	8	1	1	8	0	1	0	0	0	1	1	7	5	DS-1	0	11	1	8	0	11	0	11	0	11	1	8	0	11	1	66	0	20.81	200	30	1	2	9	1	1	4	1	4
1053	2018/12/20	ICG	1	8	1	3	1	3	1	1	3	0	0	1	0	0	1	0	3	4	DS-1	0	8	0	8	1	3	0	8	0	8	1	3	0	8	1	40	0	22.24	155	30	0	1	5	0	1	3	1	3
1054	2018/12/20	Non-ICG	0	42	0	42	0	42	0	0	42	0	0	0	0	0	1	1	8	4	DS-1	0	42	0	42	0	42	0	42	0	42	0	42	0	42	1	47	0	22.49	206	80	1	3	5	0	1	2	1	3
1055	2018/12/19	ICG	0	42	0	42	0	42	0	0	42	0	0	0	0	0	0	0	0	0	0	0	42	0	42	0	42	0	42	0	42	0	42	0	42	2	65	0	21.72	126	20	0	1	2	0	0	1	0	1
1056	2018/12/25	ICG	0	42	0	42	0	42	0	0	42	0	0	0	0	0	0	0	4	0	0	0	42	0	42	0	42	0	42	0	42	0	42	0	42	1	54	0	24.45	173	30	0	2	1.5	1	0	2	1	1
1057	2018/12/24	ICG	0	42	0	42	0	42	0	0	42	0	0	0	0	0	0	0	0	0	0	0	42	0	42	0	42	0	42	0	42	0	42	0	42	1	58	1	24.45	216	50	1	2	3	0	0	3	0	2
1058	2019/1/2	Non-ICG	1	30	1	27	1	27	1	1	27	1	0	0	0	0	1	1	6	4	DS-1	1	27	0	30	0	30	0	30	0	30	1	27	0	30	1	72	0	26.3	155	20	1	3	2.5	1	0	3	0	3
1059	2019/1/3	Non-ICG	0	42	0	42	0	42	0	0	42	0	0	0	0	0	1	0	2	8	DS-1	0	42	0	42	0	42	0	42	0	42	0	42	0	42	1	74	0	21.55	210	50	1	3	8	0	0	2	1	2
1060	2018/12/28	ICG	0	42	1	26	1	26	0	1	26	0	1	0	0	0	1	1	9	4	DS-1	0	42	1	26	0	42	0	42	0	42	0	42	0	42	1	52	0	19.52	205	20	1	2	9	0	1	4	1	4
1061	2018/12/28	ICG	0	42	0	42	0	42	0	0	42	0	0	0	0	0	0	0	0	0	0	0	42	0	42	0	42	0	42	0	42	0	42	0	42	1	75	0	23.62	175	20	0	1	4.5	0	0	2	0	1
1062	2019/1/16	Non-ICG	0	41	0	41	0	41	0	0	41	0	0	0	0	0	0	0	0	0	0	0	41	0	41	0	41	0	41	0	41	0	41	0	41	1	74	1	28.39	170	50	1	3	2	0	0	4	0	4
1063	2019/1/2	Non-ICG	0	42	0	42	0	42	0	0	42	0	0	0	0	0	1	1	8	4	DS-1	0	42	0	42	0	42	0	42	0	42	0	42	0	42	1	57	0	21.78	160	30	0	1	4	1	1	3	1	3
1064	2019/1/3	ICG	0	42	0	42	0	42	0	0	42	0	0	0	0	0	1	1	6	4	DS-1	0	42	0	42	0	42	0	42	0	42	0	42	0	42	2	45	0	20.03	185	20	1	3	5	1	0	2	1	3
1065	2019/1/9	Non-ICG	0	42	0	42	0	42	0	0	42	0	0	0	0	0	1	1	6	6	OTHER	0	42	0	42	0	42	0	42	0	42	0	42	0	42	2	65	0	21.03	220	20	1	3	4	0	1	4	1	4
1066	2019/1/7	Non-ICG	0	42	0	42	0	42	0	0	42	0	0	0	0	0	0	0	0	0	0	0	42	0	42	0	42	0	42	0	42	0	42	0	42	1	42	0	23.66	150	30	0	1	1	1	0	1	0	2
1067	2019/1/9	Non-ICG	0	42	0	42	0	42	0	0	42	0	0	0	0	0	0	0	0	0	0	0	42	0	42	0	42	0	42	0	42	0	42	0	42	1	67	0	20.28	200	50	1	3	2.5	0	0	3	0	3
1068	2019/1/28	Non-ICG	0	41	0	41	0	41	0	0	41	0	0	0	0	0	1	1	6	4	DS-1	0	41	0	41	0	41	0	41	0	41	0	41	0	41	1	46	0	22.04	135	30	1	3	6	0	1	3	1	3
1069	2019/1/9	Non-ICG	0	42	0	42	0	42	0	0	42	0	0	0	0	0	1	0	2	4	DS-1	0	42	0	42	0	42	0	42	0	42	0	42	0	42	2	72	0	17.83	180	20	1	3	5	0	1	1	1	3
1070	2019/1/23	Non-ICG	0	41	0	41	0	41	0	0	41	0	0	0	0	0	1	1	6	4	DS-1	0	41	0	41	0	41	0	41	0	41	0	41	0	41	1	51	0	22.22	225	20	1	3	6	0	1	3	1	3
1071	2019/1/12	Non-ICG	0	42	0	42	0	42	0	0	42	0	0	0	0	0	0	0	0	0	0	0	42	0	42	0	42	0	42	0	42	0	42	0	42	1	43	0	24.02	190	20	0	1	2	0	0	2	0	1
1072	2019/1/22	Non-ICG	1	25	1	24	1	24	2	1	24	0	1	0	0	0	1	1	7	4	DS-1	0	25	1	24	0	25	0	25	0	25	0	25	1	24	1	70	0	20.69	345	1000	1	3	7	1	0	3	1	3
1073	2019/1/15	Non-ICG	1	10	1	6	1	6	1	1	6	0	0	0	0	1	1	1	11	5	DS-1	0	10	0	10	0	10	0	10	1	6	1	6	0	10	2	69	0	22.89	180	20	1	3	1.5	1	1	3	1	3
1074	2019/1/15	Non-ICG	1	24	1	11	1	11	1	1	11	0	0	0	1	0	1	1	8	6	DS-1	0	24	0	24	0	24	1	11	0	24	1	11	0	24	1	67	0	22.76	210	20	1	3	3	1	1	4	1	4
1075	2019/1/12	Non-ICG	0	42	0	42	0	42	0	0	42	0	0	0	0	0	0	0	0	0	0	0	42	0	42	0	42	0	42	0	42	0	42	0	42	1	42	0	20.15	190	30	0	1	5	1	0	2	1	1
1076	2019/1/15	Non-ICG	0	41	0	41	0	41	0	0	41	0	0	0	0	0	0	0	0	0	0	0	41	0	41	0	41	0	41	0	41	0	41	0	41	1	68	0	26.96	180	20	1	2	4	0	0	2	0	1
1077	2019/1/16	ICG	0	41	0	41	0	41	0	0	41	0	0	0	0	0	1	0	1	4	DS-1	0	41	0	41	0	41	0	41	0	41	0	41	0	41	1	56	0	22.06	163	35	0	1	3	1	0	4	1	4
1078	2019/1/16	Non-ICG	0	41	1	12	1	12	0	1	12	0	0	0	1	0	1	1	8	5	DS-1	0	41	0	41	0	41	1	12	0	41	0	41	0	41	1	67	1	16.37	230	30	1	3	5	0	1	3	1	3
1079	2019/1/15	ICG	1	29	1	23	1	23	1	1	23	1	0	0	0	0	1	0	1	4	DS-1	1	23	0	29	0	29	0	29	0	29	1	23	0	29	2	67	0	21.7	250	30	1	3	3	0	1	3	1	3
1080	2019/1/16	ICG	0	41	0	41	0	41	0	0	41	0	0	0	0	0	0	0	0	0	0	0	41	0	41	0	41	0	41	0	41	0	41	0	41	1	56	0	22.59	204	20	0	1	1	1	0	1	0	1
1081	2019/1/17	Non-ICG	0	41	0	41	0	41	0	0	41	0	0	0	0	0	0	0	0	0	0	0	41	0	41	0	41	0	41	0	41	0	41	0	41	2	55	0	28.48	165	30	0	1	2	1	0	2	0	1
1082	2019/1/21	ICG	0	41	0	41	0	41	0	0	41	0	0	0	0	0	1	0	4	4	DS-1	0	41	0	41	0	41	0	41	0	41	0	41	0	41	1	59	0	28.2	340	30	1	3	4	1	1	3	1	3
1083	2019/1/18	Non-ICG	0	41	0	41	0	41	0	0	41	0	0	0	0	0	0	0	0	0	0	0	41	0	41	0	41	0	41	0	41	0	41	0	41	2	73	0	25.56	165	20	1	3	1.5	0	0	1	0	1
1084	2019/1/19	Non-ICG	0	41	0	41	0	41	0	0	41	0	0	0	0	0	0	0	4	0	0	0	41	0	41	0	41	0	41	0	41	0	41	0	41	2	52	0	23.24	180	20	1	3	1.2	1	0	2	0	1
1085	2019/1/21	Non-ICG	0	41	0	41	0	41	0	0	41	0	0	0	0	0	0	0	0	0	0	0	41	0	41	0	41	0	41	0	41	0	41	0	41	1	74	1	20	200	30	1	3	4	1	0	2	0	1
1086	2019/1/21	ICG	0	41	0	41	0	41	0	0	41	0	0	0	0	0	0	0	0	0	0	0	41	0	41	0	41	0	41	0	41	0	41	0	41	1	63	0	19.57	165	20	1	3	2	0	0	2	0	1
1087	2019/1/25	Non-ICG	0	41	0	41	0	41	0	0	41	0	0	0	0	0	0	0	0	0	0	0	41	0	41	0	41	0	41	0	41	0	41	0	41	1	65	1	23.24	175	35	0	1	7	1	0	1	0	1
1088	2019/1/22	ICG	0	41	0	41	0	41	0	0	41	0	0	0	0	0	1	1	9	5	DS-1	0	41	0	41	0	41	0	41	0	41	0	41	0	41	1	61	0	19.84	180	10	1	3	2	0	1	3	0	3
1089	2019/1/23	ICG	1	15	1	12	1	12	1	1	12	0	1	0	0	0	1	0	1	4	DS-1	0	15	1	12	0	15	0	15	0	15	1	12	0	15	2	67	0	20.76	229	35	0	1	4.5	0	1	4	1	4
1090	2019/1/23	Non-ICG	0	41	0	41	0	41	0	0	41	0	0	0	0	0	1	0	4	4	DS-1	0	41	0	41	0	41	0	41	0	41	0	41	0	41	1	61	0	23.15	180	20	1	3	5	0	0	2	0	3
1091	2019/1/23	Non-ICG	0	41	0	41	0	41	0	0	41	0	0	0	0	0	1	1	6	4	DS-1	0	41	0	41	0	41	0	41	0	41	0	41	0	41	2	49	0	24.03	180	20	1	3	4	0	0	1	0	2
1092	2019/1/23	ICG	0	41	1	33	1	33	0	1	33	0	1	0	0	0	1	0	1	4	DS-1	0	41	1	33	0	41	0	41	0	41	0	41	0	41	2	55	0	17.07	110	35	1	3	8	1	0	4	1	4
1093	2019/1/24	ICG	0	41	0	41	0	41	0	0	41	0	0	0	0	0	1	1	6	4	DS-1	0	41	0	41	0	41	0	41	0	41	0	41	0	41	1	55	0	25.47	185	35	0	1	4	0	1	3	1	2
1094	2019/1/24	Non-ICG	0	41	0	41	0	41	0	0	41	0	0	0	0	0	1	1	6	4	DS-1	0	41	0	41	0	41	0	41	0	41	0	41	0	41	2	75	0	21.36	240	35	0	1	2.5	0	0	1	1	1
1095	2019/1/28	Non-ICG	0	41	0	41	0	41	0	0	41	0	0	0	0	0	1	1	6	5	DS-1	0	41	0	41	0	41	0	41	0	41	0	41	0	41	2	64	0	31.25	180	30	1	3	6	0	0	3	1	3
1096	2019/1/25	Non-ICG	0	41	1	27	1	27	0	1	27	1	0	0	0	0	1	1	8	4	DS-1	1	27	0	41	0	41	0	41	0	41	0	41	0	41	2	62	0	23.75	194	35	0	1	7	1	1	4	1	4
1097	2019/1/30	Non-ICG	0	41	0	41	0	41	0	0	41	0	0	0	0	0	0	0	0	0	0	0	41	0	41	0	41	0	41	0	41	0	41	0	41	1	51	0	18.71	120	20	0	1	2	0	1	1	0	1
1098	2019/2/12	Non-ICG	0	41	0	41	0	41	0	0	41	0	0	0	0	0	0	0	0	0	0	0	41	0	41	0	41	0	41	0	41	0	41	0	41	1	65	0	26.47	160	30	0	1	1.2	0	0	2	0	1
1099	2019/1/29	Non-ICG	1	14	1	11	1	11	1	1	11	0	0	0	1	0	1	1	8	4	DS-1	0	14	0	14	0	14	1	11	0	14	1	11	0	14	2	51	0	23.58	150	30	1	1	7	0	1	3	1	3
1100	2019/1/30	ICG	0	41	0	41	0	41	0	0	41	0	0	0	0	0	0	0	0	0	0	0	41	0	41	0	41	0	41	0	41	0	41	0	41	1	62	0	24.2	150	35	0	1	2	0	1	1	0	1
1101	2019/1/30	Non-ICG	0	41	0	41	0	41	0	0	41	0	0	0	0	0	0	0	0	0	0	0	41	0	41	0	41	0	41	0	41	0	41	0	41	1	55	0	22.27	257	30	1	3	2	0	0	2	0	2
1102	2019/1/31	ICG	1	12	1	11	1	11	1	1	11	0	0	0	1	0	1	1	8	6	DS-1	0	12	0	12	0	12	1	11	0	12	1	11	0	12	1	57	0	25.44	160	35	0	1	4	0	1	4	1	4
1103	2019/2/12	Non-ICG	1	26	1	24	1	24	1	1	24	0	0	0	0	1	1	0	5	4	DS-1	0	26	0	26	0	26	0	26	1	24	1	24	0	26	1	65	0	24.82	218	30	1	3	3	0	1	4	1	4
1104	2019/2/11	Non-ICG	0	41	0	41	0	41	0	0	41	0	0	0	0	0	1	0	2	4	DS-1	0	41	0	41	0	41	0	41	0	41	0	41	0	41	1	58	0	19.1	216	100	0	2	5	1	0	3	1	3
1105	2019/2/12	Non-ICG	0	41	0	41	0	41	0	0	41	0	0	0	0	0	1	1	6	4	DS-1	0	41	0	41	0	41	0	41	0	41	0	41	0	41	2	32	0	26.04	157	20	1	3	2.2	1	0	2	0	3
1106	2019/2/12	ICG	0	41	0	41	0	41	0	0	41	0	0	0	0	0	0	0	0	0	0	0	41	0	41	0	41	0	41	0	41	0	41	0	41	2	70	0	30.4	240	70	0	1	1.5	1	1	1	0	1
1107	2019/2/13	Non-ICG	1	23	1	18	1	18	1	1	18	1	0	0	0	0	1	1	8	5	DS-1	1	18	0	23	0	23	0	23	0	23	1	18	0	23	1	67	0	22.86	212	30	1	3	3	0	0	3	1	3
1108	2019/2/21	Non-ICG	0	40	0	40	0	40	0	0	40	0	0	0	0	0	1	0	3	5	DS-1	0	40	0	40	0	40	0	40	0	40	0	40	0	40	1	58	0	23.92	124	50	1	3	3	0	1	1	1	3
1109	2019/2/19	Non-ICG	1	28	1	17	1	17	1	1	17	0	0	0	0	1	1	0	3	4	TS-1	0	28	0	28	0	28	0	28	1	17	1	17	0	28	1	71	0	26.18	159	20	1	3	3.5	0	1	3	1	3
1110	2019/2/18	Non-ICG	1	12	1	9	1	9	1	1	9	0	1	0	0	0	1	1	6	4	DS-1	0	12	1	9	0	12	0	12	0	12	1	9	0	12	2	71	1	21.91	179	50	1	3	6	1	1	3	1	3
1111	2019/2/19	ICG	0	40	0	40	0	40	0	0	40	0	0	0	0	0	0	0	6	0	0	0	40	0	40	0	40	0	40	0	40	0	40	0	40	1	73	0	22.65	247	35	0	1	7	1	0	2	0	1
1112	2019/2/19	Non-ICG	1	26	1	22	1	22	1	1	22	1	0	0	0	0	1	1	10	4	DS-1	1	22	0	26	0	26	0	26	0	26	1	22	0	26	1	53	0	23.38	184	50	0	1	8	1	1	4	1	4
1113	2019/2/20	Non-ICG	1	35	1	10	1	10	1	1	10	0	0	1	0	0	0	0	8	0	0	0	35	0	35	1	10	0	35	0	35	1	10	0	35	1	47	0	24.8	174	30	1	3	4	0	1	2	1	1
1114	2019/2/20	Non-ICG	0	40	0	40	0	40	0	0	40	0	0	0	0	0	0	0	0	0	0	0	40	0	40	0	40	0	40	0	40	0	40	0	40	1	63	0	22.86	204	20	1	3	1.5	0	0	1	0	1
1115	2019/2/19	ICG	1	13	1	8	1	8	1	1	8	0	1	0	0	0	1	1	8	4	DS-1	0	13	1	8	0	13	0	13	0	13	1	8	0	13	2	37	0	18.63	196	50	1	2	14	1	1	4	1	3
1116	2019/2/20	ICG	0	40	0	40	0	40	0	0	40	0	0	0	0	0	0	0	3	0	0	0	40	0	40	0	40	0	40	0	40	0	40	0	40	1	47	0	22.66	215	35	0	1	1.5	1	0	1	0	1
1117	2019/2/22	ICG	0	40	0	40	0	40	0	0	40	0	0	0	0	0	1	0	3	6	DS-1	0	40	0	40	0	40	0	40	0	40	0	40	0	40	1	61	0	21.8	195	50	1	2	3	1	0	4	1	4
1118	2019/2/28	Non-ICG	0	40	0	40	0	40	0	0	40	0	0	0	0	0	1	0	4	4	DS-1	0	40	0	40	0	40	0	40	0	40	0	40	0	40	1	50	0	20.9	138	35	0	1	7	0	0	3	0	3
1119	2019/2/25	Non-ICG	0	40	0	40	0	40	0	0	40	0	0	0	0	0	0	0	0	0	0	0	40	0	40	0	40	0	40	0	40	0	40	0	40	2	59	0	22.03	165	20	1	3	2.5	0	0	1	0	1
1120	2019/2/26	ICG	1	19	1	17	1	17	1	1	17	0	0	0	0	1	0	0	0	0	0	0	19	0	19	0	19	0	19	1	17	1	17	0	19	1	68	1	15.78	185	70	0	1	4.5	1	1	2	0	3
1121	2019/2/27	ICG	0	40	0	40	0	40	0	0	40	0	0	0	0	0	0	0	0	0	0	0	40	0	40	0	40	0	40	0	40	0	40	0	40	2	71	1	19.59	175	30	1	2	14	0	0	2	0	1
1122	2019/2/27	Non-ICG	0	40	0	40	0	40	0	0	40	0	0	0	0	0	0	0	0	0	0	0	40	0	40	0	40	0	40	0	40	0	40	0	40	1	66	0	24.22	120	30	1	3	5	0	0	3	0	3
1123	2019/2/28	ICG	0	40	0	40	0	40	0	0	40	0	0	0	0	0	0	0	4	0	0	0	40	0	40	0	40	0	40	0	40	0	40	0	40	1	58	0	27.62	183	200	0	1	2	0	0	2	0	2
1124	2019/3/6	Non-ICG	0	40	0	40	0	40	0	0	40	0	0	0	0	0	0	0	0	0	0	0	40	0	40	0	40	0	40	0	40	0	40	0	40	1	63	0	28.72	130	30	0	1	8	0	0	1	0	1
1125	2019/3/5	Non-ICG	0	40	0	40	0	40	0	0	40	0	0	0	0	0	0	0	0	0	0	0	40	0	40	0	40	0	40	0	40	0	40	0	40	2	59	0	24.19	135	20	0	1	2.5	0	1	2	0	1
1126	2019/3/5	Non-ICG	0	40	0	40	0	40	0	0	40	0	0	0	0	0	0	0	0	0	0	0	40	0	40	0	40	0	40	0	40	0	40	0	40	2	64	0	19.56	133	30	1	1	0.5	0	0	2	0	1
1127	2019/2/28	Non-ICG	1	4	1	3	1	3	1	1	3	0	0	0	1	0	1	0	2	4	DS-1	0	4	0	4	0	4	1	3	0	4	1	3	0	4	1	58	0	22.68	180	30	1	2	6	0	1	3	1	3
1128	2019/3/5	Non-ICG	0	40	1	15	1	15	0	1	15	1	0	0	0	0	1	1	7	4	DS-1	1	15	0	40	0	40	0	40	0	40	0	40	0	40	1	58	0	23.36	216	50	1	3	8	0	1	4	1	4
1129	2019/3/5	Non-ICG	0	40	0	40	0	40	0	0	40	0	0	0	0	0	0	0	0	0	0	0	40	0	40	0	40	0	40	0	40	0	40	0	40	1	64	0	26.44	220	30	1	3	2.5	0	0	2	0	1
1130	2019/3/6	Non-ICG	0	40	0	40	0	40	0	0	40	0	0	0	0	0	0	0	0	0	0	0	40	0	40	0	40	0	40	0	40	0	40	0	40	2	65	0	23.37	145	30	1	1	3	0	0	1	0	1
1131	2019/3/6	ICG	0	40	0	40	0	40	0	0	40	0	0	0	0	0	1	1	6	6	TS-1	0	40	0	40	0	40	0	40	0	40	0	40	0	40	1	45	0	21.23	146	50	1	2	3.5	1	1	3	1	3
1132	2019/3/6	Non-ICG	0	40	0	40	0	40	0	0	40	0	0	0	0	0	0	0	0	0	0	0	40	0	40	0	40	0	40	0	40	0	40	0	40	1	51	0	20.57	165	35	0	1	2	0	0	1	0	1
1133	2019/3/6	ICG	0	40	1	24	1	24	0	1	24	0	0	0	0	1	1	1	8	4	DS-1	0	40	0	40	0	40	0	40	1	24	0	40	0	40	2	51	0	22.94	126	50	1	2	3.5	1	1	3	1	4
1134	2019/3/6	Non-ICG	0	40	0	40	0	40	0	0	40	0	0	0	0	0	0	0	0	0	0	0	40	0	40	0	40	0	40	0	40	0	40	0	40	1	60	0	20.9	314	50	1	3	2	0	0	2	0	1
1135	2019/3/5	Non-ICG	0	40	0	40	0	40	0	0	40	0	0	0	0	0	1	0	2	4	DS-1	0	40	0	40	0	40	0	40	0	40	0	40	0	40	2	39	0	19.92	150	10	1	2	5	1	0	4	0	4
1136	2019/6/19	ICG	1	26	1	23	1	23	1	1	23	0	0	0	0	1	0	0	0	0	0	0	26	0	26	0	26	0	26	1	23	1	23	0	26	1	67	0	22.27	263	30	1	3	4	1	1	4	1	4
1137	2019/3/7	ICG	0	40	0	40	0	40	0	0	40	0	0	0	0	0	0	0	4	0	0	0	40	0	40	0	40	0	40	0	40	0	40	0	40	2	55	0	21.91	135	20	0	1	1.5	0	0	1	0	1
1138	2019/3/12	Non-ICG	1	25	1	22	1	22	1	1	22	0	1	0	0	0	1	1	6	4	DS-1	0	25	1	22	0	25	0	25	0	25	1	22	0	25	1	64	0	23.51	230	30	1	3	5.5	0	0	1	1	3
1139	2019/3/13	ICG	1	28	1	24	1	24	1	1	24	0	1	0	0	0	1	0	4	4	DS-1	0	28	1	24	0	28	0	28	0	28	1	24	0	28	1	53	0	22.04	282	50	1	3	8	1	1	4	1	3
1140	2019/3/12	ICG	0	40	0	40	0	40	0	0	40	0	0	0	0	0	1	1	8	4	DS-1	0	40	0	40	0	40	0	40	0	40	0	40	0	40	1	68	0	24.32	214	50	1	3	4	0	0	3	1	3
1141	2019/3/19	Non-ICG	0	39	0	39	0	39	0	0	39	0	0	0	0	0	1	0	5	4	OTHER	0	39	0	39	0	39	0	39	0	39	0	39	0	39	1	66	0	24.75	192	50	1	1	3	0	1	3	0	3
1142	2019/3/12	Non-ICG	0	40	0	40	0	40	0	0	40	0	0	0	0	0	1	1	6	4	DS-1	0	40	0	40	0	40	0	40	0	40	0	40	0	40	1	59	0	20.73	185	50	1	3	4	0	1	4	1	4
1143	2019/3/20	Non-ICG	0	39	1	38	1	38	0	0	39	0	0	0	0	0	1	1	8	5	DS-1	0	39	0	39	0	39	0	39	0	39	0	39	0	39	2	49	0	29.4	330	1000	1	1	6	0	1	4	1	4
1144	2019/3/13	Non-ICG	1	17	1	13	1	13	1	1	13	1	0	0	0	0	1	0	3	5	TS-1	1	13	0	17	0	17	0	17	0	17	1	13	0	17	1	75	1	26.51	180	30	1	3	4	0	0	3	1	3
1145	2019/3/12	ICG	0	40	0	40	0	40	0	0	40	0	0	0	0	0	1	1	9	4	DS-1	0	40	0	40	0	40	0	40	0	40	0	40	0	40	2	65	0	23.35	165	50	1	3	4	0	0	3	1	3
1146	2019/3/14	ICG	1	7	1	7	0	7	2	0	7	0	0	0	0	0	0	0	0	0	0	0	7	0	7	0	7	0	7	0	7	0	7	1	7	2	69	0	22.06	138	20	0	1	4.5	0	1	4	1	4
1147	2019/3/12	Non-ICG	0	40	0	40	0	40	0	0	40	0	0	0	0	0	0	0	0	0	0	0	40	0	40	0	40	0	40	0	40	0	40	0	40	2	64	0	20.4	155	50	1	3	3.5	1	0	2	0	2
1148	2019/3/14	Non-ICG	0	40	0	40	0	40	0	0	40	0	0	0	0	0	1	1	8	5	TS-1	0	40	0	40	0	40	0	40	0	40	0	40	0	40	1	60	0	21.23	125	20	1	3	3.5	1	1	3	1	3
1149	2019/3/14	Non-ICG	0	40	1	28	1	28	0	1	28	1	0	0	0	0	1	1	9	5	DS-1	1	28	0	40	0	40	0	40	0	40	0	40	0	40	1	63	0	25.39	270	100	1	3	10	1	1	4	1	4
1150	2019/3/20	ICG	0	39	0	39	0	39	0	0	39	0	0	0	0	0	1	1	6	4	DS-1	0	39	0	39	0	39	0	39	0	39	0	39	0	39	1	54	0	22.77	135	35	1	1	2.5	0	1	1	0	3
1151	2019/3/19	ICG	0	39	0	39	0	39	0	0	39	0	0	0	0	0	0	0	0	0	0	0	39	0	39	0	39	0	39	0	39	0	39	0	39	2	59	0	18.22	132	30	0	1	2	1	1	1	0	1
1152	2019/3/15	Non-ICG	0	39	1	24	1	24	0	1	24	0	0	0	0	1	1	1	8	5	DS-1	0	39	0	39	0	39	0	39	1	24	0	39	0	39	2	58	0	18.9	120	60	1	2	5	0	1	4	1	4
1153	2019/3/22	Non-ICG	0	39	0	39	0	39	0	0	39	0	0	0	0	0	1	1	6	4	DS-1	0	39	0	39	0	39	0	39	0	39	0	39	0	39	1	56	0	22.37	204	30	0	1	1	0	1	3	0	3
1154	2019/3/19	ICG	0	39	0	39	0	39	0	0	39	0	0	0	0	0	1	1	8	5	DS-1	0	39	0	39	0	39	0	39	0	39	0	39	0	39	2	67	0	24.17	305	100	1	3	4.5	1	0	3	1	3
1155	2019/3/20	Non-ICG	0	39	0	39	0	39	0	0	39	0	0	0	0	0	0	0	2	0	0	0	39	0	39	0	39	0	39	0	39	0	39	0	39	1	61	0	28.65	165	50	1	3	2.5	0	0	1	0	2
1156	2019/3/27	Non-ICG	1	16	1	10	1	10	1	1	10	0	0	1	0	0	1	1	6	4	DS-1	0	16	0	16	1	10	0	16	0	16	1	10	0	16	1	65	0	22.86	175	50	1	3	5.5	0	1	3	1	3
1157	2019/3/25	Non-ICG	0	39	0	39	0	39	0	0	39	0	0	0	0	0	1	0	5	4	DS-1	0	39	0	39	0	39	0	39	0	39	0	39	0	39	1	64	0	18.67	260	150	1	3	7.5	0	0	3	0	3
1158	2019/3/27	Non-ICG	1	8	1	4	1	4	1	1	4	0	0	1	0	0	1	0	5	4	DS-1	0	8	0	8	1	4	0	8	0	8	1	4	0	8	1	66	0	23.84	210	100	1	2	4	0	1	4	1	4
1159	2019/3/26	ICG	0	39	0	39	0	39	0	0	39	0	0	0	0	0	1	1	6	5	DS-1	0	39	0	39	0	39	0	39	0	39	0	39	0	39	1	62	0	25.71	185	20	1	3	6	0	1	3	1	3
1160	2019/3/28	ICG	0	39	0	39	0	39	0	0	39	0	0	0	0	0	1	1	8	4	DS-1	0	39	0	39	0	39	0	39	0	39	0	39	0	39	2	31	0	20	263	30	1	2	2	1	1	2	0	3
1161	2019/4/10	Non-ICG	1	25	1	19	1	19	1	1	19	0	0	1	0	0	1	0	2	5	DS-1	0	25	0	25	1	19	0	25	0	25	1	19	0	25	1	65	0	17.3	165	50	0	1	2	0	0	3	1	3
1162	2019/3/28	Non-ICG	0	39	0	39	0	39	0	0	39	0	0	0	0	0	1	1	8	4	DS-1	0	39	0	39	0	39	0	39	0	39	0	39	0	39	1	60	0	21.5	216	30	1	3	6.5	1	1	3	1	3
1163	2019/4/3	Non-ICG	0	39	0	39	0	39	0	0	39	0	0	0	0	0	0	0	0	0	0	0	39	0	39	0	39	0	39	0	39	0	39	0	39	1	40	0	19.72	160	30	0	1	1.5	0	0	2	0	1
1164	2019/4/2	ICG	0	39	0	39	0	39	0	0	39	0	0	0	0	0	1	1	8	4	DS-1	0	39	0	39	0	39	0	39	0	39	0	39	0	39	1	54	0	20.55	207	20	0	1	5	1	1	2	0	2
1165	2019/4/2	Non-ICG	1	35	1	14	1	14	1	1	14	0	1	0	0	0	1	1	8	4	DS-1	0	35	1	14	0	35	0	35	0	35	1	14	0	35	1	57	1	22.41	176	30	1	1	2.5	0	1	3	1	3
1166	2019/4/2	Non-ICG	0	39	0	39	0	39	0	0	39	0	0	0	0	0	1	1	7	5	DS-1	0	39	0	39	0	39	0	39	0	39	0	39	0	39	2	70	0	20.81	140	50	1	3	4	0	1	3	1	3
1167	2019/4/9	Non-ICG	1	5	1	4	1	4	1	1	4	0	1	0	0	0	0	0	0	0	0	0	5	1	4	0	5	0	5	0	5	1	4	0	5	2	70	1	25.33	195	30	1	3	4	0	1	3	1	3
1168	2019/4/2	ICG	0	39	1	29	1	29	0	1	29	0	1	0	0	0	0	0	0	0	0	0	39	1	29	0	39	0	39	0	39	0	39	0	39	1	68	0	19.63	325	50	0	1	5	0	1	4	1	4
1169	2019/4/3	ICG	1	6	1	5	1	5	1	1	5	0	0	0	1	0	1	0	3	5	DS-1	0	6	0	6	0	6	1	5	0	6	1	5	0	6	2	29	0	20.16	290	200	1	3	16	1	1	4	1	3
1170	2019/4/9	ICG	0	39	0	39	0	39	0	0	39	0	0	0	0	0	0	0	0	0	0	0	39	0	39	0	39	0	39	0	39	0	39	0	39	1	63	0	23.77	204	50	1	1	3	1	0	1	0	1
1171	2019/4/4	ICG	0	39	0	39	0	39	0	0	39	0	0	0	0	0	0	0	0	0	0	0	39	0	39	0	39	0	39	0	39	0	39	0	39	1	67	1	20.28	145	30	0	1	2.5	0	0	1	0	1
1172	2019/4/10	Non-ICG	0	39	0	39	0	39	0	0	39	0	0	0	0	0	0	0	0	0	0	0	39	0	39	0	39	0	39	0	39	0	39	0	39	2	63	0	21.78	227	30	1	3	1.5	0	0	2	0	1
1173	2019/4/9	ICG	0	39	0	39	0	39	0	0	39	0	0	0	0	0	1	1	6	4	DS-1	0	39	0	39	0	39	0	39	0	39	0	39	0	39	1	69	0	26.89	160	30	0	1	1	0	1	2	0	2
1174	2019/4/3	ICG	0	39	0	39	0	39	0	0	39	0	0	0	0	0	0	0	0	0	0	0	39	0	39	0	39	0	39	0	39	0	39	0	39	1	54	0	24.53	164	30	0	1	2.5	0	0	1	0	1
1175	2019/4/16	Non-ICG	0	38	0	38	0	38	0	0	38	0	0	0	0	0	0	0	0	0	0	0	38	0	38	0	38	0	38	0	38	0	38	0	38	2	64	0	22.81	163	80	0	1	5	0	0	1	0	1
1176	2019/4/9	Non-ICG	0	39	1	11	1	11	0	1	11	0	0	0	0	1	0	0	0	0	0	0	39	0	39	0	39	0	39	1	11	0	39	0	39	2	75	0	19.95	250	50	1	3	5	0	1	4	1	4
1177	2019/4/23	Non-ICG	0	38	0	38	0	38	0	0	38	0	0	0	0	0	1	1	8	9	OTHER	0	38	0	38	0	38	0	38	0	38	0	38	0	38	1	61	0	25.67	210	50	0	1	5	0	0	3	0	3
1178	2019/4/16	ICG	0	38	0	38	0	38	0	0	38	0	0	0	0	0	0	0	2	0	0	0	38	0	38	0	38	0	38	0	38	0	38	0	38	1	71	0	21.6	200	50	0	1	2	0	0	2	1	1
1179	2019/4/16	Non-ICG	1	17	1	2	1	2	1	1	2	0	0	1	0	0	0	0	0	0	0	0	17	0	17	1	2	0	17	0	17	1	2	0	17	2	71	0	20.13	187	50	1	3	6	0	1	4	1	4
1180	2019/4/10	ICG	0	39	0	39	0	39	0	0	39	0	0	0	0	0	1	1	6	5	TS-1	0	39	0	39	0	39	0	39	0	39	0	39	0	39	1	53	0	21.19	155	60	1	3	4	0	0	4	1	3
1181	2019/4/15	Non-ICG	0	38	0	38	0	38	0	0	38	0	0	0	0	0	1	1	6	4	DS-1	0	38	0	38	0	38	0	38	0	38	0	38	0	38	1	50	0	23.43	175	30	1	3	4	0	0	3	1	3
1182	2019/4/16	ICG	0	38	0	38	0	38	0	0	38	0	0	0	0	0	1	1	6	4	DS-1	0	38	0	38	0	38	0	38	0	38	0	38	0	38	1	39	0	22.06	214	35	0	1	4	1	0	2	1	1
1183	2019/4/17	ICG	0	38	0	38	0	38	0	0	38	0	0	0	0	0	0	0	0	0	0	0	38	0	38	0	38	0	38	0	38	0	38	0	38	1	66	0	27.22	251	30	1	3	3.5	0	0	3	0	2
1184	2019/4/17	ICG	0	38	0	38	0	38	0	0	38	0	0	0	0	0	1	1	8	4	DS-1	0	38	0	38	0	38	0	38	0	38	0	38	0	38	1	41	0	27.08	250	30	1	3	3.5	1	1	4	1	3
1185	2019/4/17	Non-ICG	0	38	0	38	0	38	0	0	38	0	0	0	0	0	1	1	6	4	DS-1	0	38	0	38	0	38	0	38	0	38	0	38	0	38	1	55	0	20.48	323	60	1	3	8	0	1	4	1	4
1186	2019/4/18	Non-ICG	0	38	0	38	0	38	0	0	38	0	0	0	0	0	1	0	3	5	DS-1	0	38	0	38	0	38	0	38	0	38	0	38	0	38	2	56	0	20.93	131	35	0	1	7.5	0	0	3	1	3
1187	2019-04-18	ICG	0	38	0	38	0	38	0	0	38	0	0	0	0	0	1	1	6	4	OTHER	0	38	0	38	0	38	0	38	0	38	0	38	0	38	1	47	0	21.32	190	30	0	1	2	0	0	4	1	2
1188	2019/4/23	ICG	0	38	0	38	0	38	0	0	38	0	0	0	0	0	0	0	0	0	0	0	38	0	38	0	38	0	38	0	38	0	38	0	38	1	66	0	24.65	205	10	1	2	2	0	1	1	0	1
1189	2019/4/23	ICG	0	38	0	38	0	38	0	0	38	0	0	0	0	0	1	0	3	5	DS-1	0	38	0	38	0	38	0	38	0	38	0	38	0	38	1	51	0	22.22	165	30	0	1	1.5	0	0	2	0	4
1190	2019/4/24	ICG	0	38	0	38	0	38	0	0	38	0	0	0	0	0	1	1	8	4	DS-1	0	38	0	38	0	38	0	38	0	38	0	38	0	38	1	54	0	31.25	175	30	1	1	3.5	0	1	3	1	3
1191	2019/4/24	Non-ICG	0	38	0	38	0	38	0	0	38	0	0	0	0	0	0	0	4	0	0	0	38	0	38	0	38	0	38	0	38	0	38	0	38	2	59	0	19.57	120	10	0	1	3	1	0	2	1	1
1192	2019/4/23	ICG	0	38	0	38	0	38	0	0	38	0	0	0	0	0	1	1	6	4	DS-1	0	38	0	38	0	38	0	38	0	38	0	38	0	38	2	48	0	20.82	142	10	0	1	1	1	0	3	0	2
1193	2019/4/23	Non-ICG	1	29	1	17	1	17	1	1	17	0	0	0	0	1	0	0	0	0	0	0	29	0	29	0	29	0	29	1	17	1	17	0	29	1	63	0	16.94	182	30	0	1	2.5	0	0	4	1	4
1194	2019/4/24	Non-ICG	0	38	0	38	0	38	0	0	38	0	0	0	0	0	0	0	0	0	0	0	38	0	38	0	38	0	38	0	38	0	38	0	38	1	61	0	25.08	190	30	1	3	3	0	0	2	0	1
1195	2019/4/23	Non-ICG	0	38	0	38	0	38	0	0	38	0	0	0	0	0	1	1	6	4	DS-1	0	38	0	38	0	38	0	38	0	38	0	38	0	38	2	50	0	19.83	185	35	0	1	2	1	0	1	1	1
1196	2019/4/24	ICG	0	38	0	38	0	38	0	0	38	0	0	0	0	0	1	1	6	5	DS-1	0	38	0	38	0	38	0	38	0	38	0	38	0	38	1	67	0	24.77	132	30	1	3	3.5	0	0	3	1	3
1197	2019/4/24	ICG	0	38	0	38	0	38	0	0	38	0	0	0	0	0	1	1	6	4	DS-1	0	38	0	38	0	38	0	38	0	38	0	38	0	38	1	61	0	22.63	253	30	1	3	2	0	1	2	0	2
1198	2019/4/28	Non-ICG	0	38	1	35	1	35	0	1	35	1	0	0	0	0	1	0	1	5	DS-1	1	35	0	38	0	38	0	38	0	38	0	38	0	38	1	74	1	17.88	222	20	1	3	10.5	0	1	4	1	4
1199	2019/4/25	ICG	0	38	0	38	0	38	0	0	38	0	0	0	0	0	1	1	6	4	DS-1	0	38	0	38	0	38	0	38	0	38	0	38	0	38	2	49	0	25.92	137	30	0	1	2	1	1	3	1	3
1200	2019/5/13	Non-ICG	0	38	0	38	0	38	0	0	38	0	0	0	0	0	0	0	0	0	0	0	38	0	38	0	38	0	38	0	38	0	38	0	38	1	64	1	19.83	137	50	1	3	3.5	0	0	2	0	1
1201	2019/4/28	Non-ICG	0	38	0	38	0	38	0	0	38	0	0	0	0	0	1	1	6	4	DS-1	0	38	0	38	0	38	0	38	0	38	0	38	0	38	1	61	1	19.85	130	30	1	3	4	0	0	3	1	3
1202	2019/4/29	ICG	1	15	1	14	1	14	1	1	14	0	0	1	0	0	0	0	0	0	0	0	15	0	15	1	14	0	15	0	15	1	14	0	15	1	70	1	27.79	195	30	1	3	3	0	0	3	1	3
1203	2019/5/14	ICG	0	38	0	38	0	38	0	0	38	0	0	0	0	0	0	0	0	0	0	0	38	0	38	0	38	0	38	0	38	0	38	0	38	1	68	0	22.19	197	20	1	2	4	0	0	2	0	1
1204	2019/5/15	Non-ICG	1	25	1	17	1	17	1	1	17	1	0	0	0	0	1	0	3	4	DS-1	1	17	0	25	0	25	0	25	0	25	1	17	0	25	2	64	0	22.6	236	50	1	3	4.5	0	1	1	1	3
1205	2019/5/15	ICG	0	37	0	37	0	37	0	0	37	0	0	0	0	0	0	0	0	0	0	0	37	0	37	0	37	0	37	0	37	0	37	0	37	2	51	0	18.43	183	20	0	1	7	1	0	1	0	1
1206	2019/5/21	Non-ICG	0	37	0	37	0	37	0	0	37	0	0	0	0	0	0	0	0	0	0	0	37	0	37	0	37	0	37	0	37	0	37	0	37	1	59	1	19.73	140	30	0	1	1.2	0	0	2	1	1
1207	2019/5/8	ICG	0	38	1	19	1	19	0	1	19	0	1	0	0	0	1	1	6	4	DS-1	0	38	1	19	0	38	0	38	0	38	0	38	0	38	2	56	0	24.35	300	50	1	3	9	0	1	4	1	3
1208	2019/5/9	Non-ICG	1	10	1	2	1	2	1	1	2	0	0	0	1	0	1	0	3	4	DS-1	0	10	0	10	0	10	1	2	0	10	1	2	0	10	1	50	0	30.6	260	50	0	1	3	0	1	1	1	2
1209	2019/5/14	ICG	0	38	0	38	0	38	0	0	38	0	0	0	0	0	1	1	6	4	DS-1	0	38	0	38	0	38	0	38	0	38	0	38	0	38	2	64	0	26.04	155	20	0	1	4	0	0	4	0	3
1210	2019/5/14	ICG	0	38	0	38	0	38	0	0	38	0	0	0	0	0	0	0	0	0	0	0	38	0	38	0	38	0	38	0	38	0	38	0	38	1	45	1	23.6	135	50	0	1	4	0	0	1	0	1
1211	2019/5/22	ICG	0	37	0	37	0	37	0	0	37	0	0	0	0	0	0	0	0	0	0	0	37	0	37	0	37	0	37	0	37	0	37	0	37	2	65	0	22.46	177	20	1	2	3.5	0	0	1	0	1
1212	2019/5/14	Non-ICG	1	7	1	4	1	4	1	1	4	0	0	0	0	1	1	0	4	5	TS-1	0	7	0	7	0	7	0	7	1	4	1	4	0	7	2	44	1	14.17	160	20	0	1	6.5	1	1	4	1	4
1213	2019/5/14	Non-ICG	0	38	0	38	0	38	0	0	38	0	0	0	0	0	0	0	0	0	0	0	38	0	38	0	38	0	38	0	38	0	38	0	38	1	61	0	21.2	146	20	1	3	8	0	1	3	1	3
1214	2019/5/16	Non-ICG	0	37	0	37	0	37	0	0	37	0	0	0	0	0	0	0	0	0	0	0	37	0	37	0	37	0	37	0	37	0	37	0	37	2	72	0	24.89	187	30	0	1	4	0	0	1	0	1
1215	2019/5/15	ICG	0	37	0	37	0	37	0	0	37	0	0	0	0	0	1	0	3	6	TS-1	0	37	0	37	0	37	0	37	0	37	0	37	0	37	1	73	0	24.49	151	30	1	2	5	1	1	3	0	2
1216	2019/5/15	Non-ICG	1	10	1	6	1	6	1	1	6	0	0	0	0	1	1	0	4	4	DS-1	0	10	0	10	0	10	0	10	1	6	1	6	0	10	1	67	0	25.74	126	30	1	3	6	1	1	3	0	3
1217	2019/5/21	ICG	0	37	0	37	0	37	0	0	37	0	0	0	0	0	1	0	2	4	DS-1	0	37	0	37	0	37	0	37	0	37	0	37	0	37	1	75	0	19.43	190	30	0	1	5	0	0	3	1	3
1218	2019/5/16	ICG	0	37	0	37	0	37	0	0	37	0	0	0	0	0	1	1	8	4	DS-1	0	37	0	37	0	37	0	37	0	37	0	37	0	37	1	67	0	20.61	232	30	1	3	3.5	0	1	3	1	3
1219	2019-05-21	ICG	0	37	0	37	0	37	0	0	37	0	0	0	0	0	0	0	4	0	0	0	37	0	37	0	37	0	37	0	37	0	37	0	37	1	56	0	20.96	180	30	1	2	1.4	0	0	2	1	2
1220	2019/5/16	ICG	1	12	1	10	1	10	1	1	10	0	0	0	1	0	0	0	0	0	0	0	12	0	12	0	12	1	10	0	12	1	10	0	12	1	64	0	20.32	186	30	1	3	6	0	1	3	1	3
1221	2019/5/16	ICG	0	37	0	37	0	37	0	0	37	0	0	0	0	0	1	1	6	4	DS-1	0	37	0	37	0	37	0	37	0	37	0	37	0	37	1	64	0	26.24	170	30	0	1	1	1	1	3	0	2
1222	2019/5/21	ICG	0	37	0	37	0	37	0	0	37	0	0	0	0	0	0	0	0	0	0	0	37	0	37	0	37	0	37	0	37	0	37	0	37	1	52	0	18.07	148	20	0	1	1.2	0	0	1	0	1
1223	2019/5/23	ICG	0	37	0	37	0	37	0	0	37	0	0	0	0	0	0	0	0	0	0	0	37	0	37	0	37	0	37	0	37	0	37	0	37	2	73	1	28.2	225	1500	0	1	2.5	0	1	2	0	3
1224	2019/5/22	ICG	0	37	0	37	0	37	0	0	37	0	0	0	0	0	1	1	7	4	DS-1	0	37	0	37	0	37	0	37	0	37	0	37	0	37	2	57	0	22.5	216	20	1	2	4.5	0	1	3	0	3
1225	2019/5/21	Non-ICG	0	37	0	37	0	37	0	0	37	0	0	0	0	0	0	0	0	0	0	0	37	0	37	0	37	0	37	0	37	0	37	0	37	2	47	0	20.62	155	30	0	1	5	0	0	2	1	1
1226	2019/5/23	ICG	1	21	1	15	1	15	1	1	15	0	0	0	0	1	0	0	0	0	0	0	21	0	21	0	21	0	21	1	15	1	15	0	21	1	69	1	23.51	165	30	1	3	4	0	0	3	1	3
1227	2019/5/23	ICG	0	37	0	37	0	37	0	0	37	0	0	0	0	0	0	0	0	0	0	0	37	0	37	0	37	0	37	0	37	0	37	0	37	1	62	0	27.36	212	50	1	1	1.5	1	0	1	0	1
1228	2019/5/28	ICG	0	37	0	37	0	37	0	0	37	0	0	0	0	0	0	0	0	0	0	0	37	0	37	0	37	0	37	0	37	0	37	0	37	1	53	0	24.31	175	20	0	1	1.5	0	0	1	0	1
1229	2019/5/24	Non-ICG	0	37	0	37	0	37	0	0	37	0	0	0	0	0	0	0	0	0	0	0	37	0	37	0	37	0	37	0	37	0	37	0	37	2	56	0	27.06	205	30	0	1	1.5	0	0	1	0	1
1230	2019/5/28	ICG	0	37	0	37	0	37	0	0	37	0	0	0	0	0	1	1	6	5	SOX	0	37	0	37	0	37	0	37	0	37	0	37	0	37	2	35	0	33.59	165	30	0	1	1	0	0	1	0	2
1231	2019/5/29	ICG	0	37	0	37	0	37	0	0	37	0	0	0	0	0	1	1	6	4	DS-1	0	37	0	37	0	37	0	37	0	37	0	37	0	37	1	53	0	20.32	215	30	1	3	2	0	0	1	0	3
1232	2019/5/29	ICG	0	37	0	37	0	37	0	0	37	0	0	0	0	0	0	0	4	0	0	0	37	0	37	0	37	0	37	0	37	0	37	0	37	1	69	0	25.48	165	50	1	3	4	0	0	4	0	2
1233	2019/5/28	ICG	0	37	0	37	0	37	0	0	37	0	0	0	0	0	0	0	4	0	0	0	37	0	37	0	37	0	37	0	37	0	37	0	37	2	53	0	26.03	161	10	1	2	2	0	1	2	1	1
1234	2019/5/28	ICG	0	37	0	37	0	37	0	0	37	0	0	0	0	0	0	0	0	0	0	0	37	0	37	0	37	0	37	0	37	0	37	0	37	2	45	0	17.79	123	20	0	1	4	1	0	1	0	1
1235	2019/5/30	ICG	0	37	0	37	0	37	0	0	37	0	0	0	0	0	1	1	8	4	SOX	0	37	0	37	0	37	0	37	0	37	0	37	0	37	1	46	1	25.25	168	30	0	1	2	0	1	2	0	2
1236	2019/5/31	ICG	0	37	0	37	0	37	0	0	37	0	0	0	0	0	1	1	7	4	DS-1	0	37	0	37	0	37	0	37	0	37	0	37	0	37	1	33	0	27.64	225	30	0	1	5	1	1	4	0	4
1237	2019/5/30	ICG	0	37	0	37	0	37	0	0	37	0	0	0	0	0	1	1	8	4	DS-1	0	37	0	37	0	37	0	37	0	37	0	37	0	37	1	49	0	18.95	235	30	0	1	2.5	1	1	2	0	2
1238	2019/6/4	ICG	1	19	1	1	1	1	1	1	1	0	1	0	0	0	0	0	0	0	0	0	19	1	1	0	19	0	19	0	19	1	1	0	19	1	51	0	28.77	196	30	0	1	4	0	1	4	1	4
1239	2019/6/12	ICG	0	37	0	37	0	37	0	0	37	0	0	0	0	0	0	0	0	0	0	0	37	0	37	0	37	0	37	0	37	0	37	0	37	2	61	0	26.22	214	30	0	1	1.5	1	0	2	1	1
1240	2019/6/5	ICG	0	37	0	37	0	37	0	0	37	0	0	0	0	0	0	0	0	0	0	0	37	0	37	0	37	0	37	0	37	0	37	0	37	1	56	0	26.96	142	20	0	1	1	0	0	1	1	1
1241	2019/6/6	ICG	0	37	0	37	0	37	0	0	37	0	0	0	0	0	0	0	0	0	0	0	37	0	37	0	37	0	37	0	37	0	37	0	37	1	51	0	25.19	146	50	0	1	1	1	0	1	0	1
1242	2019/6/10	ICG	0	37	0	37	0	37	0	0	37	0	0	0	0	0	1	1	8	4	DS-1	0	37	0	37	0	37	0	37	0	37	0	37	0	37	2	67	1	27.42	179	50	0	1	7	1	1	4	1	4
1243	2019/6/11	ICG	1	11	1	7	1	7	1	1	7	0	0	0	1	0	1	1	6	5	DS-1	0	11	0	11	0	11	1	7	0	11	1	7	0	11	1	66	0	22.58	170	30	1	3	5	0	0	3	1	3
1244	2019/6/12	ICG	0	37	0	37	0	37	0	0	37	0	0	0	0	0	1	1	6	6	DS-1	0	37	0	37	0	37	0	37	0	37	0	37	0	37	1	50	0	23.19	160	30	0	1	1.5	1	1	3	1	2
1245	2019/6/12	ICG	0	37	0	37	0	37	0	0	37	0	0	0	0	0	1	1	8	4	DS-1	0	37	0	37	0	37	0	37	0	37	0	37	0	37	2	26	0	18.07	148	20	0	1	5.5	1	1	4	1	4
1246	2019/6/17	ICG	1	28	1	14	1	14	1	1	14	0	1	0	0	0	0	0	0	0	0	0	28	1	14	0	28	0	28	0	28	1	14	0	28	1	66	0	21.51	260	50	0	1	9	1	1	3	0	3
1247	2019/6/24	ICG	0	36	0	36	0	36	0	0	36	0	0	0	0	0	1	0	1	7	OTHER	0	36	0	36	0	36	0	36	0	36	0	36	0	36	1	66	0	27.18	263	60	1	2	3	1	1	3	0	3
1248	2019/6/25	ICG	0	36	1	4	1	4	0	1	4	1	0	0	0	0	1	1	8	7	DS-1	1	4	0	36	0	36	0	36	0	36	0	36	0	36	1	57	0	19.13	168	50	1	1	4.5	1	1	2	1	2
1249	2019/6/26	ICG	0	36	0	36	0	36	0	0	36	0	0	0	0	0	0	0	4	0	0	0	36	0	36	0	36	0	36	0	36	0	36	0	36	1	66	0	24.91	240	50	1	3	4	0	0	2	1	2
1250	2019/6/24	ICG	0	36	0	36	0	36	0	0	36	0	0	0	0	0	1	1	6	4	DS-1	0	36	0	36	0	36	0	36	0	36	0	36	0	36	2	60	0	18.6	158	80	1	2	6	0	1	3	1	3
1251	2019/6/25	ICG	0	36	0	36	0	36	0	0	36	0	0	0	0	0	0	0	0	0	0	0	36	0	36	0	36	0	36	0	36	0	36	0	36	1	67	0	28.53	216	20	0	1	2	0	0	1	0	1
1252	2019/6/25	ICG	0	36	0	36	0	36	0	0	36	0	0	0	0	0	1	1	6	4	DS-1	0	36	0	36	0	36	0	36	0	36	0	36	0	36	1	60	0	19.09	233	35	0	1	8	1	1	2	1	2
1253	2019/6/26	ICG	0	36	0	36	0	36	0	0	36	0	0	0	0	0	0	0	0	0	0	0	36	0	36	0	36	0	36	0	36	0	36	0	36	1	61	0	26.37	270	50	0	1	2	0	0	1	0	1
1254	2019/6/27	ICG	0	36	0	36	0	36	0	0	36	0	0	0	0	0	0	0	6	0	0	0	36	0	36	0	36	0	36	0	36	0	36	0	36	1	34	0	19.51	178	100	0	1	1.5	0	1	2	1	1
1255	2019/7/4	ICG	0	36	0	36	0	36	0	0	36	0	0	0	0	0	1	0	2	4	DS-1	0	36	0	36	0	36	0	36	0	36	0	36	0	36	1	62	0	21.84	240	20	1	3	4	0	1	3	1	3
1256	2019/7/3	ICG	0	36	0	36	0	36	0	0	36	0	0	0	0	0	1	1	6	6	DS-1	0	36	0	36	0	36	0	36	0	36	0	36	0	36	1	48	0	20.43	188	30	1	3	2.5	0	1	4	1	4
1257	2019/7/10	Non-ICG	1	26	1	26	0	26	2	0	26	0	0	0	0	0	0	0	0	0	0	0	26	0	26	0	26	0	26	0	26	0	26	1	26	1	71	0	22.29	205	30	1	2	3	0	0	2	1	1
1258	2019/7/13	Non-ICG	0	36	0	36	0	36	0	0	36	0	0	0	0	0	1	1	6	4	DS-1	0	36	0	36	0	36	0	36	0	36	0	36	0	36	2	53	0	22.03	250	50	1	3	3	1	1	3	1	3
[truncated: 7 more columns]
