# Supplementary material for: Indocyanine green fluorescence imaging-guided versus conventional laparoscopic lymphadenectomy for gastric cancer: long-term outcomes of a phase 3 randomised clinical trial
Source: Nat Commun. 2023 Nov 16;14:7413. doi: 10.1038/s41467-023-42712-6 (PMC10654517; doi:10.1038/s41467-023-42712-6)
Supplement: Supplementary file 6 — Source Data [file 41467_2023_42712_MOESM6_ESM.xlsx]

## Sheet: Figure 2
ID	date	group	OS	OStime	DFS	DFStime
1001	2019/6/20	ICG	0	36	0	36
1002	2019/1/28	ICG	0	41	0	41
1003	2019/7/3	ICG	0	36	0	36
1004	2019/3/5	Non-ICG	0	40	0	40
1005	2019/6/5	ICG	0	37	0	37
1006	2019/6/19	ICG	0	36	0	36
1007	2018/12/26	ICG	0	42	0	42
1008	2019/3/11	Non-ICG	0	40	0	40
1009	2019/6/13	ICG	0	37	0	37
1010	2019/5/21	ICG	0	37	0	37
1011	2019/1/18	Non-ICG	1	21	1	16
1012	2019/1/30	ICG	0	41	0	41
1013	2018/11/27	Non-ICG	0	43	0	43
1014	2018/11/20	ICG	0	43	0	43
1015	2018/11/19	Non-ICG	1	18	1	14
1016	2018/11/20	Non-ICG	0	43	0	43
1017	2018/11/21	ICG	0	43	0	43
1018	2018/11/22	ICG	0	43	0	43
1019	2018/11/23	Non-ICG	0	43	0	43
1020	2018/11/22	ICG	0	43	0	43
1021	2018/11/26	Non-ICG	1	24	1	10
1022	2018/11/26	Non-ICG	1	7	1	4
1023	2018/11/27	ICG	0	43	0	43
1024	2018/11/27	ICG	0	43	0	43
1025	2018/11/28	Non-ICG	0	43	0	43
1026	2018/11/28	Non-ICG	1	14	1	13
1027	2018/11/29	Non-ICG	0	43	0	43
1028	2018/11/29	ICG	0	43	0	43
1029	2018/11/29	Non-ICG	0	43	0	43
1030	2018/12/4	Non-ICG	0	43	0	43
1031	2018/11/30	Non-ICG	0	43	0	43
1032	2018/12/5	Non-ICG	0	43	0	43
1033	2018/12/4	ICG	0	43	0	43
1034	2018/12/5	ICG	1	25	1	2
1035	2018/12/7	Non-ICG	0	43	0	43
1036	2018/12/6	Non-ICG	0	43	0	43
1037	2018/12/6	ICG	0	43	0	43
1038	2018/12/10	ICG	1	15	1	13
1039	2018/12/11	ICG	0	43	0	43
1040	2018/12/12	Non-ICG	0	43	0	43
1041	2018/12/12	ICG	0	43	0	43
1042	2018/12/12	Non-ICG	0	43	0	43
1043	2018/12/12	Non-ICG	0	43	0	43
1044	2018/12/12	Non-ICG	0	43	0	43
1045	2018/12/12	Non-ICG	1	25	1	21
1046	2018/12/18	Non-ICG	0	42	0	42
1047	2018/12/18	Non-ICG	0	42	0	42
1048	2018/12/20	Non-ICG	0	42	0	42
1049	2018/12/18	ICG	0	42	0	42
1050	2018/12/25	ICG	0	42	0	42
1051	2018/12/18	Non-ICG	1	20	1	12
1052	2018/12/19	Non-ICG	1	11	1	8
1053	2018/12/20	ICG	1	8	1	3
1054	2018/12/20	Non-ICG	0	42	0	42
1055	2018/12/19	ICG	0	42	0	42
1056	2018/12/25	ICG	0	42	0	42
1057	2018/12/24	ICG	0	42	0	42
1058	2019/1/2	Non-ICG	1	30	1	27
1059	2019/1/3	Non-ICG	0	42	0	42
1060	2018/12/28	ICG	0	42	1	26
1061	2018/12/28	ICG	0	42	0	42
1062	2019/1/16	Non-ICG	0	41	0	41
1063	2019/1/2	Non-ICG	0	42	0	42
1064	2019/1/3	ICG	0	42	0	42
1065	2019/1/9	Non-ICG	0	42	0	42
1066	2019/1/7	Non-ICG	0	42	0	42
1067	2019/1/9	Non-ICG	0	42	0	42
1068	2019/1/28	Non-ICG	0	41	0	41
1069	2019/1/9	Non-ICG	0	42	0	42
1070	2019/1/23	Non-ICG	0	41	0	41
1071	2019/1/12	Non-ICG	0	42	0	42
1072	2019/1/22	Non-ICG	1	25	1	24
1073	2019/1/15	Non-ICG	1	10	1	6
1074	2019/1/15	Non-ICG	1	24	1	11
1075	2019/1/12	Non-ICG	0	42	0	42
1076	2019/1/15	Non-ICG	0	41	0	41
1077	2019/1/16	ICG	0	41	0	41
1078	2019/1/16	Non-ICG	0	41	1	12
1079	2019/1/15	ICG	1	29	1	23
1080	2019/1/16	ICG	0	41	0	41
1081	2019/1/17	Non-ICG	0	41	0	41
1082	2019/1/21	ICG	0	41	0	41
1083	2019/1/18	Non-ICG	0	41	0	41
1084	2019/1/19	Non-ICG	0	41	0	41
1085	2019/1/21	Non-ICG	0	41	0	41
1086	2019/1/21	ICG	0	41	0	41
1087	2019/1/25	Non-ICG	0	41	0	41
1088	2019/1/22	ICG	0	41	0	41
1089	2019/1/23	ICG	1	15	1	12
1090	2019/1/23	Non-ICG	0	41	0	41
1091	2019/1/23	Non-ICG	0	41	0	41
1092	2019/1/23	ICG	0	41	1	33
1093	2019/1/24	ICG	0	41	0	41
1094	2019/1/24	Non-ICG	0	41	0	41
1095	2019/1/28	Non-ICG	0	41	0	41
1096	2019/1/25	Non-ICG	0	41	1	27
1097	2019/1/30	Non-ICG	0	41	0	41
1098	2019/2/12	Non-ICG	0	41	0	41
1099	2019/1/29	Non-ICG	1	14	1	11
1100	2019/1/30	ICG	0	41	0	41
1101	2019/1/30	Non-ICG	0	41	0	41
1102	2019/1/31	ICG	1	12	1	11
1103	2019/2/12	Non-ICG	1	26	1	24
1104	2019/2/11	Non-ICG	0	41	0	41
1105	2019/2/12	Non-ICG	0	41	0	41
1106	2019/2/12	ICG	0	41	0	41
1107	2019/2/13	Non-ICG	1	23	1	18
1108	2019/2/21	Non-ICG	0	40	0	40
1109	2019/2/19	Non-ICG	1	28	1	17
1110	2019/2/18	Non-ICG	1	12	1	9
1111	2019/2/19	ICG	0	40	0	40
1112	2019/2/19	Non-ICG	1	26	1	22
1113	2019/2/20	Non-ICG	1	35	1	10
1114	2019/2/20	Non-ICG	0	40	0	40
1115	2019/2/19	ICG	1	13	1	8
1116	2019/2/20	ICG	0	40	0	40
1117	2019/2/22	ICG	0	40	0	40
1118	2019/2/28	Non-ICG	0	40	0	40
1119	2019/2/25	Non-ICG	0	40	0	40
1120	2019/2/26	ICG	1	19	1	17
1121	2019/2/27	ICG	0	40	0	40
1122	2019/2/27	Non-ICG	0	40	0	40
1123	2019/2/28	ICG	0	40	0	40
1124	2019/3/6	Non-ICG	0	40	0	40
1125	2019/3/5	Non-ICG	0	40	0	40
1126	2019/3/5	Non-ICG	0	40	0	40
1127	2019/2/28	Non-ICG	1	4	1	3
1128	2019/3/5	Non-ICG	0	40	1	15
1129	2019/3/5	Non-ICG	0	40	0	40
1130	2019/3/6	Non-ICG	0	40	0	40
1131	2019/3/6	ICG	0	40	0	40
1132	2019/3/6	Non-ICG	0	40	0	40
1133	2019/3/6	ICG	0	40	1	24
1134	2019/3/6	Non-ICG	0	40	0	40
1135	2019/3/5	Non-ICG	0	40	0	40
1136	2019/6/19	ICG	1	26	1	23
1137	2019/3/7	ICG	0	40	0	40
1138	2019/3/12	Non-ICG	1	25	1	22
1139	2019/3/13	ICG	1	28	1	24
1140	2019/3/12	ICG	0	40	0	40
1141	2019/3/19	Non-ICG	0	39	0	39
1142	2019/3/12	Non-ICG	0	40	0	40
1143	2019/3/20	Non-ICG	0	39	1	38
1144	2019/3/13	Non-ICG	1	17	1	13
1145	2019/3/12	ICG	0	40	0	40
1146	2019/3/14	ICG	1	7	1	7
1147	2019/3/12	Non-ICG	0	40	0	40
1148	2019/3/14	Non-ICG	0	40	0	40
1149	2019/3/14	Non-ICG	0	40	1	28
1150	2019/3/20	ICG	0	39	0	39
1151	2019/3/19	ICG	0	39	0	39
1152	2019/3/15	Non-ICG	0	39	1	24
1153	2019/3/22	Non-ICG	0	39	0	39
1154	2019/3/19	ICG	0	39	0	39
1155	2019/3/20	Non-ICG	0	39	0	39
1156	2019/3/27	Non-ICG	1	16	1	10
1157	2019/3/25	Non-ICG	0	39	0	39
1158	2019/3/27	Non-ICG	1	8	1	4
1159	2019/3/26	ICG	0	39	0	39
1160	2019/3/28	ICG	0	39	0	39
1161	2019/4/10	Non-ICG	1	25	1	19
1162	2019/3/28	Non-ICG	0	39	0	39
1163	2019/4/3	Non-ICG	0	39	0	39
1164	2019/4/2	ICG	0	39	0	39
1165	2019/4/2	Non-ICG	1	35	1	14
1166	2019/4/2	Non-ICG	0	39	0	39
1167	2019/4/9	Non-ICG	1	5	1	4
1168	2019/4/2	ICG	0	39	1	29
1169	2019/4/3	ICG	1	6	1	5
1170	2019/4/9	ICG	0	39	0	39
1171	2019/4/4	ICG	0	39	0	39
1172	2019/4/10	Non-ICG	0	39	0	39
1173	2019/4/9	ICG	0	39	0	39
1174	2019/4/3	ICG	0	39	0	39
1175	2019/4/16	Non-ICG	0	38	0	38
1176	2019/4/9	Non-ICG	0	39	1	11
1177	2019/4/23	Non-ICG	0	38	0	38
1178	2019/4/16	ICG	0	38	0	38
1179	2019/4/16	Non-ICG	1	17	1	2
1180	2019/4/10	ICG	0	39	0	39
1181	2019/4/15	Non-ICG	0	38	0	38
1182	2019/4/16	ICG	0	38	0	38
1183	2019/4/17	ICG	0	38	0	38
1184	2019/4/17	ICG	0	38	0	38
1185	2019/4/17	Non-ICG	0	38	0	38
1186	2019/4/18	Non-ICG	0	38	0	38
1187	2019-04-18	ICG	0	38	0	38
1188	2019/4/23	ICG	0	38	0	38
1189	2019/4/23	ICG	0	38	0	38
1190	2019/4/24	ICG	0	38	0	38
1191	2019/4/24	Non-ICG	0	38	0	38
1192	2019/4/23	ICG	0	38	0	38
1193	2019/4/23	Non-ICG	1	29	1	17
1194	2019/4/24	Non-ICG	0	38	0	38
1195	2019/4/23	Non-ICG	0	38	0	38
1196	2019/4/24	ICG	0	38	0	38
1197	2019/4/24	ICG	0	38	0	38
1198	2019/4/28	Non-ICG	0	38	1	35
1199	2019/4/25	ICG	0	38	0	38
1200	2019/5/13	Non-ICG	0	38	0	38
1201	2019/4/28	Non-ICG	0	38	0	38
1202	2019/4/29	ICG	1	15	1	14
1203	2019/5/14	ICG	0	38	0	38
1204	2019/5/15	Non-ICG	1	25	1	17
1205	2019/5/15	ICG	0	37	0	37
1206	2019/5/21	Non-ICG	0	37	0	37
1207	2019/5/8	ICG	0	38	1	19
1208	2019/5/9	Non-ICG	1	10	1	2
1209	2019/5/14	ICG	0	38	0	38
1210	2019/5/14	ICG	0	38	0	38
1211	2019/5/22	ICG	0	37	0	37
1212	2019/5/14	Non-ICG	1	7	1	4
1213	2019/5/14	Non-ICG	0	38	0	38
1214	2019/5/16	Non-ICG	0	37	0	37
1215	2019/5/15	ICG	0	37	0	37
1216	2019/5/15	Non-ICG	1	10	1	6
1217	2019/5/21	ICG	0	37	0	37
1218	2019/5/16	ICG	0	37	0	37
1219	2019-05-21	ICG	0	37	0	37
1220	2019/5/16	ICG	1	12	1	10
1221	2019/5/16	ICG	0	37	0	37
1222	2019/5/21	ICG	0	37	0	37
1223	2019/5/23	ICG	0	37	0	37
1224	2019/5/22	ICG	0	37	0	37
1225	2019/5/21	Non-ICG	0	37	0	37
1226	2019/5/23	ICG	1	21	1	15
1227	2019/5/23	ICG	0	37	0	37
1228	2019/5/28	ICG	0	37	0	37
1229	2019/5/24	Non-ICG	0	37	0	37
1230	2019/5/28	ICG	0	37	0	37
1231	2019/5/29	ICG	0	37	0	37
1232	2019/5/29	ICG	0	37	0	37
1233	2019/5/28	ICG	0	37	0	37
1234	2019/5/28	ICG	0	37	0	37
1235	2019/5/30	ICG	0	37	0	37
1236	2019/5/31	ICG	0	37	0	37
1237	2019/5/30	ICG	0	37	0	37
1238	2019/6/4	ICG	1	19	1	1
1239	2019/6/12	ICG	0	37	0	37
1240	2019/6/5	ICG	0	37	0	37
1241	2019/6/6	ICG	0	37	0	37
1242	2019/6/10	ICG	0	37	0	37
1243	2019/6/11	ICG	1	11	1	7
1244	2019/6/12	ICG	0	37	0	37
1245	2019/6/12	ICG	0	37	0	37
1246	2019/6/17	ICG	1	28	1	14
1247	2019/6/24	ICG	0	36	0	36
1248	2019/6/25	ICG	0	36	1	4
1249	2019/6/26	ICG	0	36	0	36
1250	2019/6/24	ICG	0	36	0	36
1251	2019/6/25	ICG	0	36	0	36
1252	2019/6/25	ICG	0	36	0	36
1253	2019/6/26	ICG	0	36	0	36
1254	2019/6/27	ICG	0	36	0	36
1255	2019/7/4	ICG	0	36	0	36
1256	2019/7/3	ICG	0	36	0	36
1257	2019/7/10	Non-ICG	1	26	1	26
1258	2019/7/13	Non-ICG	0	36	0	36

## Sheet: Supplementary Figure 1
ID	date	group	OS	OStime	DFS	DFStime
1001	2019/6/20	ICG	0	36	0	36
1002	2019/1/28	ICG	0	41	0	41
1003	2019/7/3	ICG	0	36	0	36
1004	2019/3/5	Non-ICG	0	40	0	40
1005	2019/6/5	ICG	0	37	0	37
1006	2019/6/19	ICG	0	36	0	36
1007	2018/12/26	ICG	0	42	0	42
1008	2019/3/11	Non-ICG	0	40	0	40
1009	2019/6/13	ICG	0	37	0	37
1010	2019/5/21	ICG	0	37	0	37
1011	2019/1/18	Non-ICG	1	21	1	16
1013	2018/11/27	Non-ICG	0	43	0	43
1014	2018/11/20	ICG	0	43	0	43
1015	2018/11/19	Non-ICG	1	18	1	14
1016	2018/11/20	Non-ICG	0	43	0	43
1017	2018/11/21	ICG	0	43	0	43
1018	2018/11/22	ICG	0	43	0	43
1019	2018/11/23	Non-ICG	0	43	0	43
1020	2018/11/22	ICG	0	43	0	43
1021	2018/11/26	Non-ICG	1	24	1	10
1022	2018/11/26	Non-ICG	1	7	1	4
1023	2018/11/27	ICG	0	43	0	43
1024	2018/11/27	ICG	0	43	0	43
1025	2018/11/28	Non-ICG	0	43	0	43
1026	2018/11/28	Non-ICG	1	14	1	13
1027	2018/11/29	Non-ICG	0	43	0	43
1028	2018/11/29	ICG	0	43	0	43
1029	2018/11/29	Non-ICG	0	43	0	43
1030	2018/12/4	Non-ICG	0	43	0	43
1031	2018/11/30	Non-ICG	0	43	0	43
1032	2018/12/5	Non-ICG	0	43	0	43
1033	2018/12/4	ICG	0	43	0	43
1034	2018/12/5	ICG	1	25	1	2
1035	2018/12/7	Non-ICG	0	43	0	43
1036	2018/12/6	Non-ICG	0	43	0	43
1037	2018/12/6	ICG	0	43	0	43
1038	2018/12/10	ICG	1	15	1	13
1039	2018/12/11	ICG	0	43	0	43
1040	2018/12/12	Non-ICG	0	43	0	43
1041	2018/12/12	ICG	0	43	0	43
1042	2018/12/12	Non-ICG	0	43	0	43
1043	2018/12/12	Non-ICG	0	43	0	43
1044	2018/12/12	Non-ICG	0	43	0	43
1045	2018/12/12	Non-ICG	1	25	1	21
1046	2018/12/18	Non-ICG	0	42	0	42
1047	2018/12/18	Non-ICG	0	42	0	42
1048	2018/12/20	Non-ICG	0	42	0	42
1049	2018/12/18	ICG	0	42	0	42
1050	2018/12/25	ICG	0	42	0	42
1051	2018/12/18	Non-ICG	1	20	1	12
1052	2018/12/19	Non-ICG	1	11	1	8
1053	2018/12/20	ICG	1	8	1	3
1054	2018/12/20	Non-ICG	0	42	0	42
1055	2018/12/19	ICG	0	42	0	42
1056	2018/12/25	ICG	0	42	0	42
1057	2018/12/24	ICG	0	42	0	42
1058	2019/1/2	Non-ICG	1	30	1	27
1059	2019/1/3	Non-ICG	0	42	0	42
1060	2018/12/28	ICG	0	42	1	26
1061	2018/12/28	ICG	0	42	0	42
1062	2019/1/16	Non-ICG	0	41	0	41
1063	2019/1/2	Non-ICG	0	42	0	42
1064	2019/1/3	ICG	0	42	0	42
1065	2019/1/9	Non-ICG	0	42	0	42
1066	2019/1/7	Non-ICG	0	42	0	42
1067	2019/1/9	Non-ICG	0	42	0	42
1068	2019/1/28	Non-ICG	0	41	0	41
1069	2019/1/9	Non-ICG	0	42	0	42
1070	2019/1/23	Non-ICG	0	41	0	41
1071	2019/1/12	Non-ICG	0	42	0	42
1072	2019/1/22	Non-ICG	1	25	1	24
1073	2019/1/15	Non-ICG	1	10	1	6
1074	2019/1/15	Non-ICG	1	24	1	11
1075	2019/1/12	Non-ICG	0	42	0	42
1076	2019/1/15	Non-ICG	0	41	0	41
1077	2019/1/16	ICG	0	41	0	41
1078	2019/1/16	Non-ICG	0	41	1	12
1079	2019/1/15	ICG	1	29	1	23
1080	2019/1/16	ICG	0	41	0	41
1081	2019/1/17	Non-ICG	0	41	0	41
1082	2019/1/21	ICG	0	41	0	41
1083	2019/1/18	Non-ICG	0	41	0	41
1084	2019/1/19	Non-ICG	0	41	0	41
1085	2019/1/21	Non-ICG	0	41	0	41
1086	2019/1/21	ICG	0	41	0	41
1087	2019/1/25	Non-ICG	0	41	0	41
1088	2019/1/22	ICG	0	41	0	41
1089	2019/1/23	ICG	1	15	1	12
1090	2019/1/23	Non-ICG	0	41	0	41
1091	2019/1/23	Non-ICG	0	41	0	41
1092	2019/1/23	ICG	0	41	1	33
1259	2019-01-30	ICG contamination	0	41	0	41
1093	2019/1/24	ICG	0	41	0	41
1094	2019/1/24	Non-ICG	0	41	0	41
1095	2019/1/28	Non-ICG	0	41	0	41
1096	2019/1/25	Non-ICG	0	41	1	27
1097	2019/1/30	Non-ICG	0	41	0	41
1098	2019/2/12	Non-ICG	0	41	0	41
1099	2019/1/29	Non-ICG	1	14	1	11
1012	2019/1/30	ICG	0	41	0	41
1100	2019/1/30	ICG	0	41	0	41
1101	2019/1/30	Non-ICG	0	41	0	41
1102	2019/1/31	ICG	1	12	1	11
1103	2019/2/12	Non-ICG	1	26	1	24
1104	2019/2/11	Non-ICG	0	41	0	41
1105	2019/2/12	Non-ICG	0	41	0	41
1106	2019/2/12	ICG	0	41	0	41
1107	2019/2/13	Non-ICG	1	23	1	18
1108	2019/2/21	Non-ICG	0	40	0	40
1109	2019/2/19	Non-ICG	1	28	1	17
1110	2019/2/18	Non-ICG	1	12	1	9
1111	2019/2/19	ICG	0	40	0	40
1112	2019/2/19	Non-ICG	1	26	1	22
1113	2019/2/20	Non-ICG	1	35	1	10
1114	2019/2/20	Non-ICG	0	40	0	40
1115	2019/2/19	ICG	1	13	1	8
1116	2019/2/20	ICG	0	40	0	40
1117	2019/2/22	ICG	0	40	0	40
1118	2019/2/28	Non-ICG	0	40	0	40
1119	2019/2/25	Non-ICG	0	40	0	40
1120	2019/2/26	ICG	1	19	1	17
1121	2019/2/27	ICG	0	40	0	40
1122	2019/2/27	Non-ICG	0	40	0	40
1123	2019/2/28	ICG	0	40	0	40
1124	2019/3/6	Non-ICG	0	40	0	40
1125	2019/3/5	Non-ICG	0	40	0	40
1126	2019/3/5	Non-ICG	0	40	0	40
1127	2019/2/28	Non-ICG	1	4	1	3
1128	2019/3/5	Non-ICG	0	40	1	15
1129	2019/3/5	Non-ICG	0	40	0	40
1130	2019/3/6	Non-ICG	0	40	0	40
1131	2019/3/6	ICG	0	40	0	40
1132	2019/3/6	Non-ICG	0	40	0	40
1133	2019/3/6	ICG	0	40	1	24
1134	2019/3/6	Non-ICG	0	40	0	40
1135	2019/3/5	Non-ICG	0	40	0	40
1136	2019/6/19	ICG	1	26	1	23
1137	2019/3/7	ICG	0	40	0	40
1138	2019/3/12	Non-ICG	1	25	1	22
1139	2019/3/13	ICG	1	28	1	24
1140	2019/3/12	ICG	0	40	0	40
1141	2019/3/19	Non-ICG	0	39	0	39
1142	2019/3/12	Non-ICG	0	40	0	40
1143	2019/3/20	Non-ICG	0	39	1	38
1144	2019/3/13	Non-ICG	1	17	1	13
1145	2019/3/12	ICG	0	40	0	40
1146	2019/3/14	ICG	1	7	1	7
1147	2019/3/12	Non-ICG	0	40	0	40
1148	2019/3/14	Non-ICG	0	40	0	40
1149	2019/3/14	Non-ICG	0	40	1	28
1150	2019/3/20	ICG	0	39	0	39
1151	2019/3/19	ICG	0	39	0	39
1152	2019/3/15	Non-ICG	0	39	1	24
1153	2019/3/22	Non-ICG	0	39	0	39
1154	2019/3/19	ICG	0	39	0	39
1155	2019/3/20	Non-ICG	0	39	0	39
1156	2019/3/27	Non-ICG	1	16	1	10
1157	2019/3/25	Non-ICG	0	39	0	39
1158	2019/3/27	Non-ICG	1	8	1	4
1159	2019/3/26	ICG	0	39	0	39
1160	2019/3/28	ICG	0	39	0	39
1161	2019/4/10	Non-ICG	1	25	1	19
1162	2019/3/28	Non-ICG	0	39	0	39
1163	2019/4/3	Non-ICG	0	39	0	39
1164	2019/4/2	ICG	0	39	0	39
1165	2019/4/2	Non-ICG	1	35	1	14
1166	2019/4/2	Non-ICG	0	39	0	39
1167	2019/4/9	Non-ICG	1	5	1	4
1168	2019/4/2	ICG	0	39	1	29
1169	2019/4/3	ICG	1	6	1	5
1170	2019/4/9	ICG	0	39	0	39
1171	2019/4/4	ICG	0	39	0	39
1172	2019/4/10	Non-ICG	0	39	0	39
1173	2019/4/9	ICG	0	39	0	39
1174	2019/4/3	ICG	0	39	0	39
1175	2019/4/16	Non-ICG	0	38	0	38
1176	2019/4/9	Non-ICG	0	39	1	11
1177	2019/4/23	Non-ICG	0	38	0	38
1178	2019/4/16	ICG	0	38	0	38
1179	2019/4/16	Non-ICG	1	17	1	2
1180	2019/4/10	ICG	0	39	0	39
1181	2019/4/15	Non-ICG	0	38	0	38
1182	2019/4/16	ICG	0	38	0	38
1183	2019/4/17	ICG	0	38	0	38
1184	2019/4/17	ICG	0	38	0	38
1185	2019/4/17	Non-ICG	0	38	0	38
1186	2019/4/18	Non-ICG	0	38	0	38
1187	2019-04-18	ICG	0	38	0	38
1188	2019/4/23	ICG	0	38	0	38
1189	2019/4/23	ICG	0	38	0	38
1190	2019/4/24	ICG	0	38	0	38
1191	2019/4/24	Non-ICG	0	38	0	38
1192	2019/4/23	ICG	0	38	0	38
1193	2019/4/23	Non-ICG	1	29	1	17
1194	2019/4/24	Non-ICG	0	38	0	38
1195	2019/4/23	Non-ICG	0	38	0	38
1196	2019/4/24	ICG	0	38	0	38
1197	2019/4/24	ICG	0	38	0	38
1198	2019/4/28	Non-ICG	0	38	1	35
1199	2019/4/25	ICG	0	38	0	38
1200	2019/5/13	Non-ICG	0	38	0	38
1201	2019/4/28	Non-ICG	0	38	0	38
1202	2019/4/29	ICG	1	15	1	14
1203	2019/5/14	ICG	0	38	0	38
1204	2019/5/15	Non-ICG	1	25	1	17
1205	2019/5/15	ICG	0	37	0	37
1206	2019/5/21	Non-ICG	0	37	0	37
1207	2019/5/8	ICG	0	38	1	19
1208	2019/5/9	Non-ICG	1	10	1	2
1209	2019/5/14	ICG	0	38	0	38
1210	2019/5/14	ICG	0	38	0	38
1211	2019/5/22	ICG	0	37	0	37
1212	2019/5/14	Non-ICG	1	7	1	4
1213	2019/5/14	Non-ICG	0	38	0	38
1214	2019/5/16	Non-ICG	0	37	0	37
1215	2019/5/15	ICG	0	37	0	37
1216	2019/5/15	Non-ICG	1	10	1	6
1217	2019/5/21	ICG	0	37	0	37
1218	2019/5/16	ICG	0	37	0	37
1219	2019-05-21	ICG	0	37	0	37
1220	2019/5/16	ICG	1	12	1	10
1221	2019/5/16	ICG	0	37	0	37
1222	2019/5/21	ICG	0	37	0	37
1223	2019/5/23	ICG	0	37	0	37
1224	2019/5/22	ICG	0	37	0	37
1225	2019/5/21	Non-ICG	0	37	0	37
1226	2019/5/23	ICG	1	21	1	15
1227	2019/5/23	ICG	0	37	0	37
1228	2019/5/28	ICG	0	37	0	37
1229	2019/5/24	Non-ICG	0	37	0	37
1230	2019/5/28	ICG	0	37	0	37
1231	2019/5/29	ICG	0	37	0	37
1232	2019/5/29	ICG	0	37	0	37
1233	2019/5/28	ICG	0	37	0	37
1234	2019/5/28	ICG	0	37	0	37
1235	2019/5/30	ICG	0	37	0	37
1236	2019/5/31	ICG	0	37	0	37
1237	2019/5/30	ICG	0	37	0	37
1239	2019/6/12	ICG	0	37	0	37
1238	2019/6/4	ICG	1	19	1	1
1240	2019/6/5	ICG	0	37	0	37
1241	2019/6/6	ICG	0	37	0	37
1242	2019/6/10	ICG	0	37	0	37
1243	2019/6/11	ICG	1	11	1	7
1244	2019/6/12	ICG	0	37	0	37
1245	2019/6/12	ICG	0	37	0	37
1246	2019/6/17	ICG	1	28	1	14
1247	2019/6/24	ICG	0	36	0	36
1248	2019/6/25	ICG	0	36	1	4
1249	2019/6/26	ICG	0	36	0	36
1250	2019/6/24	ICG	0	36	0	36
1251	2019/6/25	ICG	0	36	0	36
1252	2019/6/25	ICG	0	36	0	36
1253	2019/6/26	ICG	0	36	0	36
1254	2019/6/27	ICG	0	36	0	36
1255	2019/7/4	ICG	0	36	0	36
1256	2019/7/3	ICG	0	36	0	36
1257	2019/7/10	Non-ICG	1	26	1	26
1258	2019/7/13	Non-ICG	0	36	0	36

## Sheet: Supplementary Figure 2
ID	date	group	Any recurrence within 3 year	RFS time within 3 year
1001	2019/6/20	ICG	0	36
1002	2019/1/28	ICG	0	41
1003	2019/7/3	ICG	0	36
1004	2019/3/5	Non-ICG	0	40
1005	2019/6/5	ICG	0	37
1006	2019/6/19	ICG	0	36
1007	2018/12/26	ICG	0	42
1008	2019/3/11	Non-ICG	0	40
1009	2019/6/13	ICG	0	37
1010	2019/5/21	ICG	0	37
1011	2019/1/18	Non-ICG	1	16
1012	2019/1/30	ICG	0	41
1013	2018/11/27	Non-ICG	0	43
1014	2018/11/20	ICG	0	43
1015	2018/11/19	Non-ICG	1	14
1016	2018/11/20	Non-ICG	0	43
1017	2018/11/21	ICG	0	43
1018	2018/11/22	ICG	0	43
1019	2018/11/23	Non-ICG	0	43
1020	2018/11/22	ICG	0	43
1021	2018/11/26	Non-ICG	1	10
1022	2018/11/26	Non-ICG	1	4
1023	2018/11/27	ICG	0	43
1024	2018/11/27	ICG	0	43
1025	2018/11/28	Non-ICG	0	43
1026	2018/11/28	Non-ICG	1	13
1027	2018/11/29	Non-ICG	0	43
1028	2018/11/29	ICG	0	43
1029	2018/11/29	Non-ICG	0	43
1030	2018/12/4	Non-ICG	0	43
1031	2018/11/30	Non-ICG	0	43
1032	2018/12/5	Non-ICG	0	43
1033	2018/12/4	ICG	0	43
1034	2018/12/5	ICG	1	2
1035	2018/12/7	Non-ICG	0	43
1036	2018/12/6	Non-ICG	0	43
1037	2018/12/6	ICG	0	43
1038	2018/12/10	ICG	1	13
1039	2018/12/11	ICG	0	43
1040	2018/12/12	Non-ICG	0	43
1041	2018/12/12	ICG	0	43
1042	2018/12/12	Non-ICG	0	43
1043	2018/12/12	Non-ICG	0	43
1044	2018/12/12	Non-ICG	0	43
1045	2018/12/12	Non-ICG	1	21
1046	2018/12/18	Non-ICG	0	42
1047	2018/12/18	Non-ICG	0	42
1048	2018/12/20	Non-ICG	0	42
1049	2018/12/18	ICG	0	42
1050	2018/12/25	ICG	0	42
1051	2018/12/18	Non-ICG	1	12
1052	2018/12/19	Non-ICG	1	8
1053	2018/12/20	ICG	1	3
1054	2018/12/20	Non-ICG	0	42
1055	2018/12/19	ICG	0	42
1056	2018/12/25	ICG	0	42
1057	2018/12/24	ICG	0	42
1058	2019/1/2	Non-ICG	1	27
1059	2019/1/3	Non-ICG	0	42
1060	2018/12/28	ICG	1	26
1061	2018/12/28	ICG	0	42
1062	2019/1/16	Non-ICG	0	41
1063	2019/1/2	Non-ICG	0	42
1064	2019/1/3	ICG	0	42
1065	2019/1/9	Non-ICG	0	42
1066	2019/1/7	Non-ICG	0	42
1067	2019/1/9	Non-ICG	0	42
1068	2019/1/28	Non-ICG	0	41
1069	2019/1/9	Non-ICG	0	42
1070	2019/1/23	Non-ICG	0	41
1071	2019/1/12	Non-ICG	0	42
1072	2019/1/22	Non-ICG	1	24
1073	2019/1/15	Non-ICG	1	6
1074	2019/1/15	Non-ICG	1	11
1075	2019/1/12	Non-ICG	0	42
1076	2019/1/15	Non-ICG	0	41
1077	2019/1/16	ICG	0	41
1078	2019/1/16	Non-ICG	1	12
1079	2019/1/15	ICG	1	23
1080	2019/1/16	ICG	0	41
1081	2019/1/17	Non-ICG	0	41
1082	2019/1/21	ICG	0	41
1083	2019/1/18	Non-ICG	0	41
1084	2019/1/19	Non-ICG	0	41
1085	2019/1/21	Non-ICG	0	41
1086	2019/1/21	ICG	0	41
1087	2019/1/25	Non-ICG	0	41
1088	2019/1/22	ICG	0	41
1089	2019/1/23	ICG	1	12
1090	2019/1/23	Non-ICG	0	41
1091	2019/1/23	Non-ICG	0	41
1092	2019/1/23	ICG	1	33
1093	2019/1/24	ICG	0	41
1094	2019/1/24	Non-ICG	0	41
1095	2019/1/28	Non-ICG	0	41
1096	2019/1/25	Non-ICG	1	27
1097	2019/1/30	Non-ICG	0	41
1098	2019/2/12	Non-ICG	0	41
1099	2019/1/29	Non-ICG	1	11
1100	2019/1/30	ICG	0	41
1101	2019/1/30	Non-ICG	0	41
1102	2019/1/31	ICG	1	11
1103	2019/2/12	Non-ICG	1	24
1104	2019/2/11	Non-ICG	0	41
1105	2019/2/12	Non-ICG	0	41
1106	2019/2/12	ICG	0	41
1107	2019/2/13	Non-ICG	1	18
1108	2019/2/21	Non-ICG	0	40
1109	2019/2/19	Non-ICG	1	17
1110	2019/2/18	Non-ICG	1	9
1111	2019/2/19	ICG	0	40
1112	2019/2/19	Non-ICG	1	22
1113	2019/2/20	Non-ICG	1	10
1114	2019/2/20	Non-ICG	0	40
1115	2019/2/19	ICG	1	8
1116	2019/2/20	ICG	0	40
1117	2019/2/22	ICG	0	40
1118	2019/2/28	Non-ICG	0	40
1119	2019/2/25	Non-ICG	0	40
1120	2019/2/26	ICG	1	17
1121	2019/2/27	ICG	0	40
1122	2019/2/27	Non-ICG	0	40
1123	2019/2/28	ICG	0	40
1124	2019/3/6	Non-ICG	0	40
1125	2019/3/5	Non-ICG	0	40
1126	2019/3/5	Non-ICG	0	40
1127	2019/2/28	Non-ICG	1	3
1128	2019/3/5	Non-ICG	1	15
1129	2019/3/5	Non-ICG	0	40
1130	2019/3/6	Non-ICG	0	40
1131	2019/3/6	ICG	0	40
1132	2019/3/6	Non-ICG	0	40
1133	2019/3/6	ICG	1	24
1134	2019/3/6	Non-ICG	0	40
1135	2019/3/5	Non-ICG	0	40
1136	2019/6/19	ICG	1	23
1137	2019/3/7	ICG	0	40
1138	2019/3/12	Non-ICG	1	22
1139	2019/3/13	ICG	1	24
1140	2019/3/12	ICG	0	40
1141	2019/3/19	Non-ICG	0	39
1142	2019/3/12	Non-ICG	0	40
1143	2019/3/20	Non-ICG	0	39
1144	2019/3/13	Non-ICG	1	13
1145	2019/3/12	ICG	0	40
1146	2019/3/14	ICG	0	7
1147	2019/3/12	Non-ICG	0	40
1148	2019/3/14	Non-ICG	0	40
1149	2019/3/14	Non-ICG	1	28
1150	2019/3/20	ICG	0	39
1151	2019/3/19	ICG	0	39
1152	2019/3/15	Non-ICG	1	24
1153	2019/3/22	Non-ICG	0	39
1154	2019/3/19	ICG	0	39
1155	2019/3/20	Non-ICG	0	39
1156	2019/3/27	Non-ICG	1	10
1157	2019/3/25	Non-ICG	0	39
1158	2019/3/27	Non-ICG	1	4
1159	2019/3/26	ICG	0	39
1160	2019/3/28	ICG	0	39
1161	2019/4/10	Non-ICG	1	19
1162	2019/3/28	Non-ICG	0	39
1163	2019/4/3	Non-ICG	0	39
1164	2019/4/2	ICG	0	39
1165	2019/4/2	Non-ICG	1	14
1166	2019/4/2	Non-ICG	0	39
1167	2019/4/9	Non-ICG	1	4
1168	2019/4/2	ICG	1	29
1169	2019/4/3	ICG	1	5
1170	2019/4/9	ICG	0	39
1171	2019/4/4	ICG	0	39
1172	2019/4/10	Non-ICG	0	39
1173	2019/4/9	ICG	0	39
1174	2019/4/3	ICG	0	39
1175	2019/4/16	Non-ICG	0	38
1176	2019/4/9	Non-ICG	1	11
1177	2019/4/23	Non-ICG	0	38
1178	2019/4/16	ICG	0	38
1179	2019/4/16	Non-ICG	1	2
1180	2019/4/10	ICG	0	39
1181	2019/4/15	Non-ICG	0	38
1182	2019/4/16	ICG	0	38
1183	2019/4/17	ICG	0	38
1184	2019/4/17	ICG	0	38
1185	2019/4/17	Non-ICG	0	38
1186	2019/4/18	Non-ICG	0	38
1187	2019-04-18	ICG	0	38
1188	2019/4/23	ICG	0	38
1189	2019/4/23	ICG	0	38
1190	2019/4/24	ICG	0	38
1191	2019/4/24	Non-ICG	0	38
1192	2019/4/23	ICG	0	38
1193	2019/4/23	Non-ICG	1	17
1194	2019/4/24	Non-ICG	0	38
1195	2019/4/23	Non-ICG	0	38
1196	2019/4/24	ICG	0	38
1197	2019/4/24	ICG	0	38
1198	2019/4/28	Non-ICG	1	35
1199	2019/4/25	ICG	0	38
1200	2019/5/13	Non-ICG	0	38
1201	2019/4/28	Non-ICG	0	38
1202	2019/4/29	ICG	1	14
1203	2019/5/14	ICG	0	38
1204	2019/5/15	Non-ICG	1	17
1205	2019/5/15	ICG	0	37
1206	2019/5/21	Non-ICG	0	37
1207	2019/5/8	ICG	1	19
1208	2019/5/9	Non-ICG	1	2
1209	2019/5/14	ICG	0	38
1210	2019/5/14	ICG	0	38
1211	2019/5/22	ICG	0	37
1212	2019/5/14	Non-ICG	1	4
1213	2019/5/14	Non-ICG	0	38
1214	2019/5/16	Non-ICG	0	37
1215	2019/5/15	ICG	0	37
1216	2019/5/15	Non-ICG	1	6
1217	2019/5/21	ICG	0	37
1218	2019/5/16	ICG	0	37
1219	2019-05-21	ICG	0	37
1220	2019/5/16	ICG	1	10
1221	2019/5/16	ICG	0	37
1222	2019/5/21	ICG	0	37
1223	2019/5/23	ICG	0	37
1224	2019/5/22	ICG	0	37
1225	2019/5/21	Non-ICG	0	37
1226	2019/5/23	ICG	1	15
1227	2019/5/23	ICG	0	37
1228	2019/5/28	ICG	0	37
1229	2019/5/24	Non-ICG	0	37
1230	2019/5/28	ICG	0	37
1231	2019/5/29	ICG	0	37
1232	2019/5/29	ICG	0	37
1233	2019/5/28	ICG	0	37
1234	2019/5/28	ICG	0	37
1235	2019/5/30	ICG	0	37
1236	2019/5/31	ICG	0	37
1237	2019/5/30	ICG	0	37
1238	2019/6/4	ICG	1	1
1239	2019/6/12	ICG	0	37
1240	2019/6/5	ICG	0	37
1241	2019/6/6	ICG	0	37
1242	2019/6/10	ICG	0	37
1243	2019/6/11	ICG	1	7
1244	2019/6/12	ICG	0	37
1245	2019/6/12	ICG	0	37
1246	2019/6/17	ICG	1	14
1247	2019/6/24	ICG	0	36
1248	2019/6/25	ICG	1	4
1249	2019/6/26	ICG	0	36
1250	2019/6/24	ICG	0	36
1251	2019/6/25	ICG	0	36
1252	2019/6/25	ICG	0	36
1253	2019/6/26	ICG	0	36
1254	2019/6/27	ICG	0	36
1255	2019/7/4	ICG	0	36
1256	2019/7/3	ICG	0	36
1257	2019/7/10	Non-ICG	0	26
1258	2019/7/13	Non-ICG	0	36

## Sheet: Supplementary Figure 3
ID	date	group	OS	OStime	DFS	DFStime	pN
1001	2019/6/20	ICG	0	36	0	36	2
1002	2019/1/28	ICG	0	41	0	41	0
1003	2019/7/3	ICG	0	36	0	36	0
1004	2019/3/5	Non-ICG	0	40	0	40	3
1005	2019/6/5	ICG	0	37	0	37	3
1006	2019/6/19	ICG	0	36	0	36	0
1007	2018/12/26	ICG	0	42	0	42	1
1008	2019/3/11	Non-ICG	0	40	0	40	2
1009	2019/6/13	ICG	0	37	0	37	0
1010	2019/5/21	ICG	0	37	0	37	2
1011	2019/1/18	Non-ICG	1	21	1	16	3
1012	2019/1/30	ICG	0	41	0	41	0
1013	2018/11/27	Non-ICG	0	43	0	43	0
1014	2018/11/20	ICG	0	43	0	43	0
1015	2018/11/19	Non-ICG	1	18	1	14	3
1016	2018/11/20	Non-ICG	0	43	0	43	0
1017	2018/11/21	ICG	0	43	0	43	3
1018	2018/11/22	ICG	0	43	0	43	0
1019	2018/11/23	Non-ICG	0	43	0	43	3
1020	2018/11/22	ICG	0	43	0	43	3
1021	2018/11/26	Non-ICG	1	24	1	10	2
1022	2018/11/26	Non-ICG	1	7	1	4	3
1023	2018/11/27	ICG	0	43	0	43	0
1024	2018/11/27	ICG	0	43	0	43	0
1025	2018/11/28	Non-ICG	0	43	0	43	2
1026	2018/11/28	Non-ICG	1	14	1	13	1
1027	2018/11/29	Non-ICG	0	43	0	43	0
1028	2018/11/29	ICG	0	43	0	43	0
1029	2018/11/29	Non-ICG	0	43	0	43	3
1030	2018/12/4	Non-ICG	0	43	0	43	2
1031	2018/11/30	Non-ICG	0	43	0	43	2
1032	2018/12/5	Non-ICG	0	43	0	43	1
1033	2018/12/4	ICG	0	43	0	43	0
1034	2018/12/5	ICG	1	25	1	2	3
1035	2018/12/7	Non-ICG	0	43	0	43	0
1036	2018/12/6	Non-ICG	0	43	0	43	0
1037	2018/12/6	ICG	0	43	0	43	0
1038	2018/12/10	ICG	1	15	1	13	3
1039	2018/12/11	ICG	0	43	0	43	3
1040	2018/12/12	Non-ICG	0	43	0	43	1
1041	2018/12/12	ICG	0	43	0	43	0
1042	2018/12/12	Non-ICG	0	43	0	43	0
1043	2018/12/12	Non-ICG	0	43	0	43	3
1044	2018/12/12	Non-ICG	0	43	0	43	1
1045	2018/12/12	Non-ICG	1	25	1	21	0
1046	2018/12/18	Non-ICG	0	42	0	42	1
1047	2018/12/18	Non-ICG	0	42	0	42	3
1048	2018/12/20	Non-ICG	0	42	0	42	0
1049	2018/12/18	ICG	0	42	0	42	3
1050	2018/12/25	ICG	0	42	0	42	1
1051	2018/12/18	Non-ICG	1	20	1	12	3
1052	2018/12/19	Non-ICG	1	11	1	8	3
1053	2018/12/20	ICG	1	8	1	3	1
1054	2018/12/20	Non-ICG	0	42	0	42	2
1055	2018/12/19	ICG	0	42	0	42	0
1056	2018/12/25	ICG	0	42	0	42	0
1057	2018/12/24	ICG	0	42	0	42	0
1058	2019/1/2	Non-ICG	1	30	1	27	0
1059	2019/1/3	Non-ICG	0	42	0	42	1
1060	2018/12/28	ICG	0	42	1	26	3
1061	2018/12/28	ICG	0	42	0	42	0
1062	2019/1/16	Non-ICG	0	41	0	41	0
1063	2019/1/2	Non-ICG	0	42	0	42	3
1064	2019/1/3	ICG	0	42	0	42	0
1065	2019/1/9	Non-ICG	0	42	0	42	3
1066	2019/1/7	Non-ICG	0	42	0	42	0
1067	2019/1/9	Non-ICG	0	42	0	42	0
1068	2019/1/28	Non-ICG	0	41	0	41	1
1069	2019/1/9	Non-ICG	0	42	0	42	2
1070	2019/1/23	Non-ICG	0	41	0	41	3
1071	2019/1/12	Non-ICG	0	42	0	42	0
1072	2019/1/22	Non-ICG	1	25	1	24	1
1073	2019/1/15	Non-ICG	1	10	1	6	3
1074	2019/1/15	Non-ICG	1	24	1	11	3
1075	2019/1/12	Non-ICG	0	42	0	42	1
1076	2019/1/15	Non-ICG	0	41	0	41	0
1077	2019/1/16	ICG	0	41	0	41	0
1078	2019/1/16	Non-ICG	0	41	1	12	3
1079	2019/1/15	ICG	1	29	1	23	2
1080	2019/1/16	ICG	0	41	0	41	0
1081	2019/1/17	Non-ICG	0	41	0	41	0
1082	2019/1/21	ICG	0	41	0	41	1
1083	2019/1/18	Non-ICG	0	41	0	41	0
1084	2019/1/19	Non-ICG	0	41	0	41	0
1085	2019/1/21	Non-ICG	0	41	0	41	0
1086	2019/1/21	ICG	0	41	0	41	0
1087	2019/1/25	Non-ICG	0	41	0	41	0
1088	2019/1/22	ICG	0	41	0	41	0
1089	2019/1/23	ICG	1	15	1	12	1
1090	2019/1/23	Non-ICG	0	41	0	41	0
1091	2019/1/23	Non-ICG	0	41	0	41	2
1092	2019/1/23	ICG	0	41	1	33	1
1093	2019/1/24	ICG	0	41	0	41	2
1094	2019/1/24	Non-ICG	0	41	0	41	2
1095	2019/1/28	Non-ICG	0	41	0	41	1
1096	2019/1/25	Non-ICG	0	41	1	27	3
1097	2019/1/30	Non-ICG	0	41	0	41	0
1098	2019/2/12	Non-ICG	0	41	0	41	0
1099	2019/1/29	Non-ICG	1	14	1	11	3
1100	2019/1/30	ICG	0	41	0	41	0
1101	2019/1/30	Non-ICG	0	41	0	41	0
1102	2019/1/31	ICG	1	12	1	11	3
1103	2019/2/12	Non-ICG	1	26	1	24	3
1104	2019/2/11	Non-ICG	0	41	0	41	2
1105	2019/2/12	Non-ICG	0	41	0	41	0
1106	2019/2/12	ICG	0	41	0	41	0
1107	2019/2/13	Non-ICG	1	23	1	18	3
1108	2019/2/21	Non-ICG	0	40	0	40	2
1109	2019/2/19	Non-ICG	1	28	1	17	2
1110	2019/2/18	Non-ICG	1	12	1	9	3
1111	2019/2/19	ICG	0	40	0	40	0
1112	2019/2/19	Non-ICG	1	26	1	22	3
1113	2019/2/20	Non-ICG	1	35	1	10	1
1114	2019/2/20	Non-ICG	0	40	0	40	0
1115	2019/2/19	ICG	1	13	1	8	3
1116	2019/2/20	ICG	0	40	0	40	0
1117	2019/2/22	ICG	0	40	0	40	1
1118	2019/2/28	Non-ICG	0	40	0	40	0
1119	2019/2/25	Non-ICG	0	40	0	40	0
1120	2019/2/26	ICG	1	19	1	17	3
1121	2019/2/27	ICG	0	40	0	40	0
1122	2019/2/27	Non-ICG	0	40	0	40	0
1123	2019/2/28	ICG	0	40	0	40	0
1124	2019/3/6	Non-ICG	0	40	0	40	0
1125	2019/3/5	Non-ICG	0	40	0	40	0
1126	2019/3/5	Non-ICG	0	40	0	40	0
1127	2019/2/28	Non-ICG	1	4	1	3	3
1128	2019/3/5	Non-ICG	0	40	1	15	3
1129	2019/3/5	Non-ICG	0	40	0	40	0
1130	2019/3/6	Non-ICG	0	40	0	40	0
1131	2019/3/6	ICG	0	40	0	40	3
1132	2019/3/6	Non-ICG	0	40	0	40	0
1133	2019/3/6	ICG	0	40	1	24	3
1134	2019/3/6	Non-ICG	0	40	0	40	0
1135	2019/3/5	Non-ICG	0	40	0	40	0
1136	2019/6/19	ICG	1	26	1	23	1
1137	2019/3/7	ICG	0	40	0	40	1
1138	2019/3/12	Non-ICG	1	25	1	22	1
1139	2019/3/13	ICG	1	28	1	24	3
1140	2019/3/12	ICG	0	40	0	40	2
1141	2019/3/19	Non-ICG	0	39	0	39	0
1142	2019/3/12	Non-ICG	0	40	0	40	3
1143	2019/3/20	Non-ICG	0	39	1	38	3
1144	2019/3/13	Non-ICG	1	17	1	13	3
1145	2019/3/12	ICG	0	40	0	40	2
1146	2019/3/14	ICG	1	7	1	7	3
1147	2019/3/12	Non-ICG	0	40	0	40	0
1148	2019/3/14	Non-ICG	0	40	0	40	3
1149	2019/3/14	Non-ICG	0	40	1	28	3
1150	2019/3/20	ICG	0	39	0	39	1
1151	2019/3/19	ICG	0	39	0	39	0
1152	2019/3/15	Non-ICG	0	39	1	24	3
1153	2019/3/22	Non-ICG	0	39	0	39	0
1154	2019/3/19	ICG	0	39	0	39	3
1155	2019/3/20	Non-ICG	0	39	0	39	0
1156	2019/3/27	Non-ICG	1	16	1	10	2
1157	2019/3/25	Non-ICG	0	39	0	39	0
1158	2019/3/27	Non-ICG	1	8	1	4	3
1159	2019/3/26	ICG	0	39	0	39	3
1160	2019/3/28	ICG	0	39	0	39	2
1161	2019/4/10	Non-ICG	1	25	1	19	1
1162	2019/3/28	Non-ICG	0	39	0	39	3
1163	2019/4/3	Non-ICG	0	39	0	39	0
1164	2019/4/2	ICG	0	39	0	39	3
1165	2019/4/2	Non-ICG	1	35	1	14	3
1166	2019/4/2	Non-ICG	0	39	0	39	2
1167	2019/4/9	Non-ICG	1	5	1	4	3
1168	2019/4/2	ICG	0	39	1	29	3
1169	2019/4/3	ICG	1	6	1	5	3
1170	2019/4/9	ICG	0	39	0	39	0
1171	2019/4/4	ICG	0	39	0	39	0
1172	2019/4/10	Non-ICG	0	39	0	39	0
1173	2019/4/9	ICG	0	39	0	39	2
1174	2019/4/3	ICG	0	39	0	39	0
1175	2019/4/16	Non-ICG	0	38	0	38	0
1176	2019/4/9	Non-ICG	0	39	1	11	3
1177	2019/4/23	Non-ICG	0	38	0	38	0
1178	2019/4/16	ICG	0	38	0	38	1
1179	2019/4/16	Non-ICG	1	17	1	2	3
1180	2019/4/10	ICG	0	39	0	39	0
1181	2019/4/15	Non-ICG	0	38	0	38	0
1182	2019/4/16	ICG	0	38	0	38	2
1183	2019/4/17	ICG	0	38	0	38	0
1184	2019/4/17	ICG	0	38	0	38	3
1185	2019/4/17	Non-ICG	0	38	0	38	2
1186	2019/4/18	Non-ICG	0	38	0	38	1
1187	2019-04-18	ICG	0	38	0	38	2
1188	2019/4/23	ICG	0	38	0	38	0
1189	2019/4/23	ICG	0	38	0	38	0
1190	2019/4/24	ICG	0	38	0	38	2
1191	2019/4/24	Non-ICG	0	38	0	38	1
1192	2019/4/23	ICG	0	38	0	38	1
1193	2019/4/23	Non-ICG	1	29	1	17	3
1194	2019/4/24	Non-ICG	0	38	0	38	0
1195	2019/4/23	Non-ICG	0	38	0	38	2
1196	2019/4/24	ICG	0	38	0	38	0
1197	2019/4/24	ICG	0	38	0	38	1
1198	2019/4/28	Non-ICG	0	38	1	35	3
1199	2019/4/25	ICG	0	38	0	38	0
1200	2019/5/13	Non-ICG	0	38	0	38	0
1201	2019/4/28	Non-ICG	0	38	0	38	0
1202	2019/4/29	ICG	1	15	1	14	3
1203	2019/5/14	ICG	0	38	0	38	1
1204	2019/5/15	Non-ICG	1	25	1	17	3
1205	2019/5/15	ICG	0	37	0	37	0
1206	2019/5/21	Non-ICG	0	37	0	37	0
1207	2019/5/8	ICG	0	38	1	19	3
1208	2019/5/9	Non-ICG	1	10	1	2	1
1209	2019/5/14	ICG	0	38	0	38	1
1210	2019/5/14	ICG	0	38	0	38	0
1211	2019/5/22	ICG	0	37	0	37	0
1212	2019/5/14	Non-ICG	1	7	1	4	2
1213	2019/5/14	Non-ICG	0	38	0	38	0
1214	2019/5/16	Non-ICG	0	37	0	37	0
1215	2019/5/15	ICG	0	37	0	37	3
1216	2019/5/15	Non-ICG	1	10	1	6	3
1217	2019/5/21	ICG	0	37	0	37	0
1218	2019/5/16	ICG	0	37	0	37	3
1219	2019-05-21	ICG	0	37	0	37	0
1220	2019/5/16	ICG	1	12	1	10	2
1221	2019/5/16	ICG	0	37	0	37	1
1222	2019/5/21	ICG	0	37	0	37	0
1223	2019/5/23	ICG	0	37	0	37	2
1224	2019/5/22	ICG	0	37	0	37	2
1225	2019/5/21	Non-ICG	0	37	0	37	0
1226	2019/5/23	ICG	1	21	1	15	2
1227	2019/5/23	ICG	0	37	0	37	1
1228	2019/5/28	ICG	0	37	0	37	0
1229	2019/5/24	Non-ICG	0	37	0	37	0
1230	2019/5/28	ICG	0	37	0	37	2
1231	2019/5/29	ICG	0	37	0	37	0
1232	2019/5/29	ICG	0	37	0	37	0
1233	2019/5/28	ICG	0	37	0	37	1
1234	2019/5/28	ICG	0	37	0	37	0
1235	2019/5/30	ICG	0	37	0	37	1
1236	2019/5/31	ICG	0	37	0	37	3
1237	2019/5/30	ICG	0	37	0	37	3
1238	2019/6/4	ICG	1	19	1	1	3
1239	2019/6/12	ICG	0	37	0	37	0
1240	2019/6/5	ICG	0	37	0	37	0
1241	2019/6/6	ICG	0	37	0	37	0
1242	2019/6/10	ICG	0	37	0	37	3
1243	2019/6/11	ICG	1	11	1	7	1
1244	2019/6/12	ICG	0	37	0	37	2
1245	2019/6/12	ICG	0	37	0	37	3
1246	2019/6/17	ICG	1	28	1	14	3
1247	2019/6/24	ICG	0	36	0	36	1
1248	2019/6/25	ICG	0	36	1	4	2
1249	2019/6/26	ICG	0	36	0	36	0
1250	2019/6/24	ICG	0	36	0	36	1
1251	2019/6/25	ICG	0	36	0	36	0
1252	2019/6/25	ICG	0	36	0	36	2
1253	2019/6/26	ICG	0	36	0	36	0
1254	2019/6/27	ICG	0	36	0	36	1
1255	2019/7/4	ICG	0	36	0	36	1
1256	2019/7/3	ICG	0	36	0	36	2
1257	2019/7/10	Non-ICG	1	26	1	26	0
1258	2019/7/13	Non-ICG	0	36	0	36	2

## Sheet: Supplementary Figure 4
ID	date	group	OS	OStime	DFS	DFStime	LNexamined
1001	2019/6/20	ICG	0	36	0	36	32
1002	2019/1/28	ICG	0	41	0	41	30
1003	2019/7/3	ICG	0	36	0	36	67
1004	2019/3/5	Non-ICG	0	40	0	40	35
1005	2019/6/5	ICG	0	37	0	37	53
1006	2019/6/19	ICG	0	36	0	36	47
1007	2018/12/26	ICG	0	42	0	42	40
1008	2019/3/11	Non-ICG	0	40	0	40	34
1009	2019/6/13	ICG	0	37	0	37	34
1010	2019/5/21	ICG	0	37	0	37	55
1011	2019/1/18	Non-ICG	1	21	1	16	38
1012	2019/1/30	ICG	0	41	0	41	38
1013	2018/11/27	Non-ICG	0	43	0	43	30
1014	2018/11/20	ICG	0	43	0	43	51
1015	2018/11/19	Non-ICG	1	18	1	14	63
1016	2018/11/20	Non-ICG	0	43	0	43	32
1017	2018/11/21	ICG	0	43	0	43	42
1018	2018/11/22	ICG	0	43	0	43	65
1019	2018/11/23	Non-ICG	0	43	0	43	48
1020	2018/11/22	ICG	0	43	0	43	81
1021	2018/11/26	Non-ICG	1	24	1	10	39
1022	2018/11/26	Non-ICG	1	7	1	4	38
1023	2018/11/27	ICG	0	43	0	43	42
1024	2018/11/27	ICG	0	43	0	43	30
1025	2018/11/28	Non-ICG	0	43	0	43	39
1026	2018/11/28	Non-ICG	1	14	1	13	47
1027	2018/11/29	Non-ICG	0	43	0	43	50
1028	2018/11/29	ICG	0	43	0	43	33
1029	2018/11/29	Non-ICG	0	43	0	43	36
1030	2018/12/4	Non-ICG	0	43	0	43	37
1031	2018/11/30	Non-ICG	0	43	0	43	29
1032	2018/12/5	Non-ICG	0	43	0	43	44
1033	2018/12/4	ICG	0	43	0	43	44
1034	2018/12/5	ICG	1	25	1	2	62
1035	2018/12/7	Non-ICG	0	43	0	43	35
1036	2018/12/6	Non-ICG	0	43	0	43	63
1037	2018/12/6	ICG	0	43	0	43	52
1038	2018/12/10	ICG	1	15	1	13	82
1039	2018/12/11	ICG	0	43	0	43	63
1040	2018/12/12	Non-ICG	0	43	0	43	53
1041	2018/12/12	ICG	0	43	0	43	35
1042	2018/12/12	Non-ICG	0	43	0	43	28
1043	2018/12/12	Non-ICG	0	43	0	43	42
1044	2018/12/12	Non-ICG	0	43	0	43	55
1045	2018/12/12	Non-ICG	1	25	1	21	58
1046	2018/12/18	Non-ICG	0	42	0	42	56
1047	2018/12/18	Non-ICG	0	42	0	42	36
1048	2018/12/20	Non-ICG	0	42	0	42	51
1049	2018/12/18	ICG	0	42	0	42	50
1050	2018/12/25	ICG	0	42	0	42	35
1051	2018/12/18	Non-ICG	1	20	1	12	54
1052	2018/12/19	Non-ICG	1	11	1	8	50
1053	2018/12/20	ICG	1	8	1	3	36
1054	2018/12/20	Non-ICG	0	42	0	42	59
1055	2018/12/19	ICG	0	42	0	42	32
1056	2018/12/25	ICG	0	42	0	42	68
1057	2018/12/24	ICG	0	42	0	42	30
1058	2019/1/2	Non-ICG	1	30	1	27	23
1059	2019/1/3	Non-ICG	0	42	0	42	63
1060	2018/12/28	ICG	0	42	1	26	55
1061	2018/12/28	ICG	0	42	0	42	38
1062	2019/1/16	Non-ICG	0	41	0	41	24
1063	2019/1/2	Non-ICG	0	42	0	42	50
1064	2019/1/3	ICG	0	42	0	42	47
1065	2019/1/9	Non-ICG	0	42	0	42	42
1066	2019/1/7	Non-ICG	0	42	0	42	35
1067	2019/1/9	Non-ICG	0	42	0	42	41
1068	2019/1/28	Non-ICG	0	41	0	41	39
1069	2019/1/9	Non-ICG	0	42	0	42	56
1070	2019/1/23	Non-ICG	0	41	0	41	37
1071	2019/1/12	Non-ICG	0	42	0	42	39
1072	2019/1/22	Non-ICG	1	25	1	24	29
1073	2019/1/15	Non-ICG	1	10	1	6	52
1074	2019/1/15	Non-ICG	1	24	1	11	32
1075	2019/1/12	Non-ICG	0	42	0	42	45
1076	2019/1/15	Non-ICG	0	41	0	41	42
1077	2019/1/16	ICG	0	41	0	41	39
1078	2019/1/16	Non-ICG	0	41	1	12	38
1079	2019/1/15	ICG	1	29	1	23	54
1080	2019/1/16	ICG	0	41	0	41	59
1081	2019/1/17	Non-ICG	0	41	0	41	38
1082	2019/1/21	ICG	0	41	0	41	40
1083	2019/1/18	Non-ICG	0	41	0	41	30
1084	2019/1/19	Non-ICG	0	41	0	41	55
1085	2019/1/21	Non-ICG	0	41	0	41	38
1086	2019/1/21	ICG	0	41	0	41	72
1087	2019/1/25	Non-ICG	0	41	0	41	42
1088	2019/1/22	ICG	0	41	0	41	42
1089	2019/1/23	ICG	1	15	1	12	39
1090	2019/1/23	Non-ICG	0	41	0	41	43
1091	2019/1/23	Non-ICG	0	41	0	41	34
1092	2019/1/23	ICG	0	41	1	33	36
1093	2019/1/24	ICG	0	41	0	41	37
1094	2019/1/24	Non-ICG	0	41	0	41	39
1095	2019/1/28	Non-ICG	0	41	0	41	34
1096	2019/1/25	Non-ICG	0	41	1	27	48
1097	2019/1/30	Non-ICG	0	41	0	41	43
1098	2019/2/12	Non-ICG	0	41	0	41	54
1099	2019/1/29	Non-ICG	1	14	1	11	56
1100	2019/1/30	ICG	0	41	0	41	65
1101	2019/1/30	Non-ICG	0	41	0	41	40
1102	2019/1/31	ICG	1	12	1	11	52
1103	2019/2/12	Non-ICG	1	26	1	24	45
1104	2019/2/11	Non-ICG	0	41	0	41	34
1105	2019/2/12	Non-ICG	0	41	0	41	59
1106	2019/2/12	ICG	0	41	0	41	53
1107	2019/2/13	Non-ICG	1	23	1	18	40
1108	2019/2/21	Non-ICG	0	40	0	40	55
1109	2019/2/19	Non-ICG	1	28	1	17	28
1110	2019/2/18	Non-ICG	1	12	1	9	60
1111	2019/2/19	ICG	0	40	0	40	51
1112	2019/2/19	Non-ICG	1	26	1	22	25
1113	2019/2/20	Non-ICG	1	35	1	10	47
1114	2019/2/20	Non-ICG	0	40	0	40	43
1115	2019/2/19	ICG	1	13	1	8	85
1116	2019/2/20	ICG	0	40	0	40	45
1117	2019/2/22	ICG	0	40	0	40	33
1118	2019/2/28	Non-ICG	0	40	0	40	29
1119	2019/2/25	Non-ICG	0	40	0	40	53
1120	2019/2/26	ICG	1	19	1	17	54
1121	2019/2/27	ICG	0	40	0	40	50
1122	2019/2/27	Non-ICG	0	40	0	40	32
1123	2019/2/28	ICG	0	40	0	40	40
1124	2019/3/6	Non-ICG	0	40	0	40	48
1125	2019/3/5	Non-ICG	0	40	0	40	38
1126	2019/3/5	Non-ICG	0	40	0	40	35
1127	2019/2/28	Non-ICG	1	4	1	3	46
1128	2019/3/5	Non-ICG	0	40	1	15	49
1129	2019/3/5	Non-ICG	0	40	0	40	27
1130	2019/3/6	Non-ICG	0	40	0	40	43
1131	2019/3/6	ICG	0	40	0	40	56
1132	2019/3/6	Non-ICG	0	40	0	40	50
1133	2019/3/6	ICG	0	40	1	24	60
1134	2019/3/6	Non-ICG	0	40	0	40	56
1135	2019/3/5	Non-ICG	0	40	0	40	50
1136	2019/6/19	ICG	1	26	1	23	49
1137	2019/3/7	ICG	0	40	0	40	46
1138	2019/3/12	Non-ICG	1	25	1	22	40
1139	2019/3/13	ICG	1	28	1	24	40
1140	2019/3/12	ICG	0	40	0	40	40
1141	2019/3/19	Non-ICG	0	39	0	39	47
1142	2019/3/12	Non-ICG	0	40	0	40	54
1143	2019/3/20	Non-ICG	0	39	1	38	49
1144	2019/3/13	Non-ICG	1	17	1	13	22
1145	2019/3/12	ICG	0	40	0	40	34
1146	2019/3/14	ICG	1	7	1	7	45
1147	2019/3/12	Non-ICG	0	40	0	40	32
1148	2019/3/14	Non-ICG	0	40	0	40	55
1149	2019/3/14	Non-ICG	0	40	1	28	39
1150	2019/3/20	ICG	0	39	0	39	96
1151	2019/3/19	ICG	0	39	0	39	50
1152	2019/3/15	Non-ICG	0	39	1	24	58
1153	2019/3/22	Non-ICG	0	39	0	39	42
1154	2019/3/19	ICG	0	39	0	39	47
1155	2019/3/20	Non-ICG	0	39	0	39	28
1156	2019/3/27	Non-ICG	1	16	1	10	63
1157	2019/3/25	Non-ICG	0	39	0	39	48
1158	2019/3/27	Non-ICG	1	8	1	4	50
1159	2019/3/26	ICG	0	39	0	39	75
1160	2019/3/28	ICG	0	39	0	39	39
1161	2019/4/10	Non-ICG	1	25	1	19	29
1162	2019/3/28	Non-ICG	0	39	0	39	43
1163	2019/4/3	Non-ICG	0	39	0	39	27
1164	2019/4/2	ICG	0	39	0	39	56
1165	2019/4/2	Non-ICG	1	35	1	14	50
1166	2019/4/2	Non-ICG	0	39	0	39	42
1167	2019/4/9	Non-ICG	1	5	1	4	47
1168	2019/4/2	ICG	0	39	1	29	71
1169	2019/4/3	ICG	1	6	1	5	59
1170	2019/4/9	ICG	0	39	0	39	50
1171	2019/4/4	ICG	0	39	0	39	43
1172	2019/4/10	Non-ICG	0	39	0	39	34
1173	2019/4/9	ICG	0	39	0	39	49
1174	2019/4/3	ICG	0	39	0	39	34
1175	2019/4/16	Non-ICG	0	38	0	38	24
1176	2019/4/9	Non-ICG	0	39	1	11	42
1177	2019/4/23	Non-ICG	0	38	0	38	32
1178	2019/4/16	ICG	0	38	0	38	63
1179	2019/4/16	Non-ICG	1	17	1	2	40
1180	2019/4/10	ICG	0	39	0	39	43
1181	2019/4/15	Non-ICG	0	38	0	38	35
1182	2019/4/16	ICG	0	38	0	38	35
1183	2019/4/17	ICG	0	38	0	38	41
1184	2019/4/17	ICG	0	38	0	38	46
1185	2019/4/17	Non-ICG	0	38	0	38	56
1186	2019/4/18	Non-ICG	0	38	0	38	46
1187	2019-04-18	ICG	0	38	0	38	135
1188	2019/4/23	ICG	0	38	0	38	80
1189	2019/4/23	ICG	0	38	0	38	44
1190	2019/4/24	ICG	0	38	0	38	37
1191	2019/4/24	Non-ICG	0	38	0	38	48
1192	2019/4/23	ICG	0	38	0	38	58
1193	2019/4/23	Non-ICG	1	29	1	17	39
1194	2019/4/24	Non-ICG	0	38	0	38	37
1195	2019/4/23	Non-ICG	0	38	0	38	35
1196	2019/4/24	ICG	0	38	0	38	44
1197	2019/4/24	ICG	0	38	0	38	43
1198	2019/4/28	Non-ICG	0	38	1	35	33
1199	2019/4/25	ICG	0	38	0	38	42
1200	2019/5/13	Non-ICG	0	38	0	38	37
1201	2019/4/28	Non-ICG	0	38	0	38	43
1202	2019/4/29	ICG	1	15	1	14	50
1203	2019/5/14	ICG	0	38	0	38	53
1204	2019/5/15	Non-ICG	1	25	1	17	49
1205	2019/5/15	ICG	0	37	0	37	67
1206	2019/5/21	Non-ICG	0	37	0	37	39
1207	2019/5/8	ICG	0	38	1	19	72
1208	2019/5/9	Non-ICG	1	10	1	2	41
1209	2019/5/14	ICG	0	38	0	38	60
1210	2019/5/14	ICG	0	38	0	38	40
1211	2019/5/22	ICG	0	37	0	37	55
1212	2019/5/14	Non-ICG	1	7	1	4	31
1213	2019/5/14	Non-ICG	0	38	0	38	51
1214	2019/5/16	Non-ICG	0	37	0	37	31
1215	2019/5/15	ICG	0	37	0	37	44
1216	2019/5/15	Non-ICG	1	10	1	6	33
1217	2019/5/21	ICG	0	37	0	37	54
1218	2019/5/16	ICG	0	37	0	37	66
1219	2019-05-21	ICG	0	37	0	37	43
1220	2019/5/16	ICG	1	12	1	10	62
1221	2019/5/16	ICG	0	37	0	37	44
1222	2019/5/21	ICG	0	37	0	37	30
1223	2019/5/23	ICG	0	37	0	37	42
1224	2019/5/22	ICG	0	37	0	37	54
1225	2019/5/21	Non-ICG	0	37	0	37	60
1226	2019/5/23	ICG	1	21	1	15	40
1227	2019/5/23	ICG	0	37	0	37	86
1228	2019/5/28	ICG	0	37	0	37	35
1229	2019/5/24	Non-ICG	0	37	0	37	20
1230	2019/5/28	ICG	0	37	0	37	46
1231	2019/5/29	ICG	0	37	0	37	48
1232	2019/5/29	ICG	0	37	0	37	54
1233	2019/5/28	ICG	0	37	0	37	32
1234	2019/5/28	ICG	0	37	0	37	66
1235	2019/5/30	ICG	0	37	0	37	46
1236	2019/5/31	ICG	0	37	0	37	43
1237	2019/5/30	ICG	0	37	0	37	58
1238	2019/6/4	ICG	1	19	1	1	74
1239	2019/6/12	ICG	0	37	0	37	67
1240	2019/6/5	ICG	0	37	0	37	36
1241	2019/6/6	ICG	0	37	0	37	33
1242	2019/6/10	ICG	0	37	0	37	46
1243	2019/6/11	ICG	1	11	1	7	66
1244	2019/6/12	ICG	0	37	0	37	42
1245	2019/6/12	ICG	0	37	0	37	54
1246	2019/6/17	ICG	1	28	1	14	48
1247	2019/6/24	ICG	0	36	0	36	44
1248	2019/6/25	ICG	0	36	1	4	59
1249	2019/6/26	ICG	0	36	0	36	44
1250	2019/6/24	ICG	0	36	0	36	86
1251	2019/6/25	ICG	0	36	0	36	39
1252	2019/6/25	ICG	0	36	0	36	52
1253	2019/6/26	ICG	0	36	0	36	66
1254	2019/6/27	ICG	0	36	0	36	35
1255	2019/7/4	ICG	0	36	0	36	34
1256	2019/7/3	ICG	0	36	0	36	33
1257	2019/7/10	Non-ICG	1	26	1	26	23
1258	2019/7/13	Non-ICG	0	36	0	36	44

## Sheet: Supplementary Figure 5
ID	date	group	OS	OStime	DFS	DFStime	LNexamined
1001	2019/6/20	ICG	0	36	0	36	32
1002	2019/1/28	ICG	0	41	0	41	30
1003	2019/7/3	ICG	0	36	0	36	67
1004	2019/3/5	Non-ICG	0	40	0	40	35
1005	2019/6/5	ICG	0	37	0	37	53
1006	2019/6/19	ICG	0	36	0	36	47
1007	2018/12/26	ICG	0	42	0	42	40
1008	2019/3/11	Non-ICG	0	40	0	40	34
1009	2019/6/13	ICG	0	37	0	37	34
1010	2019/5/21	ICG	0	37	0	37	55
1011	2019/1/18	Non-ICG	1	21	1	16	38
1012	2019/1/30	ICG	0	41	0	41	38
1013	2018/11/27	Non-ICG	0	43	0	43	30
1014	2018/11/20	ICG	0	43	0	43	51
1015	2018/11/19	Non-ICG	1	18	1	14	63
1016	2018/11/20	Non-ICG	0	43	0	43	32
1017	2018/11/21	ICG	0	43	0	43	42
1018	2018/11/22	ICG	0	43	0	43	65
1019	2018/11/23	Non-ICG	0	43	0	43	48
1020	2018/11/22	ICG	0	43	0	43	81
1021	2018/11/26	Non-ICG	1	24	1	10	39
1022	2018/11/26	Non-ICG	1	7	1	4	38
1023	2018/11/27	ICG	0	43	0	43	42
1024	2018/11/27	ICG	0	43	0	43	30
1025	2018/11/28	Non-ICG	0	43	0	43	39
1026	2018/11/28	Non-ICG	1	14	1	13	47
1027	2018/11/29	Non-ICG	0	43	0	43	50
1028	2018/11/29	ICG	0	43	0	43	33
1029	2018/11/29	Non-ICG	0	43	0	43	36
1030	2018/12/4	Non-ICG	0	43	0	43	37
1032	2018/12/5	Non-ICG	0	43	0	43	44
1033	2018/12/4	ICG	0	43	0	43	44
1034	2018/12/5	ICG	1	25	1	2	62
1035	2018/12/7	Non-ICG	0	43	0	43	35
1036	2018/12/6	Non-ICG	0	43	0	43	63
1037	2018/12/6	ICG	0	43	0	43	52
1038	2018/12/10	ICG	1	15	1	13	82
1039	2018/12/11	ICG	0	43	0	43	63
1040	2018/12/12	Non-ICG	0	43	0	43	53
1041	2018/12/12	ICG	0	43	0	43	35
1043	2018/12/12	Non-ICG	0	43	0	43	42
1044	2018/12/12	Non-ICG	0	43	0	43	55
1045	2018/12/12	Non-ICG	1	25	1	21	58
1046	2018/12/18	Non-ICG	0	42	0	42	56
1047	2018/12/18	Non-ICG	0	42	0	42	36
1048	2018/12/20	Non-ICG	0	42	0	42	51
1049	2018/12/18	ICG	0	42	0	42	50
1050	2018/12/25	ICG	0	42	0	42	35
1051	2018/12/18	Non-ICG	1	20	1	12	54
1052	2018/12/19	Non-ICG	1	11	1	8	50
1053	2018/12/20	ICG	1	8	1	3	36
1054	2018/12/20	Non-ICG	0	42	0	42	59
1055	2018/12/19	ICG	0	42	0	42	32
1056	2018/12/25	ICG	0	42	0	42	68
1057	2018/12/24	ICG	0	42	0	42	30
1059	2019/1/3	Non-ICG	0	42	0	42	63
1060	2018/12/28	ICG	0	42	1	26	55
1061	2018/12/28	ICG	0	42	0	42	38
1063	2019/1/2	Non-ICG	0	42	0	42	50
1064	2019/1/3	ICG	0	42	0	42	47
1065	2019/1/9	Non-ICG	0	42	0	42	42
1066	2019/1/7	Non-ICG	0	42	0	42	35
1067	2019/1/9	Non-ICG	0	42	0	42	41
1068	2019/1/28	Non-ICG	0	41	0	41	39
1069	2019/1/9	Non-ICG	0	42	0	42	56
1070	2019/1/23	Non-ICG	0	41	0	41	37
1071	2019/1/12	Non-ICG	0	42	0	42	39
1073	2019/1/15	Non-ICG	1	10	1	6	52
1074	2019/1/15	Non-ICG	1	24	1	11	32
1075	2019/1/12	Non-ICG	0	42	0	42	45
1076	2019/1/15	Non-ICG	0	41	0	41	42
1077	2019/1/16	ICG	0	41	0	41	39
1078	2019/1/16	Non-ICG	0	41	1	12	38
1079	2019/1/15	ICG	1	29	1	23	54
1080	2019/1/16	ICG	0	41	0	41	59
1081	2019/1/17	Non-ICG	0	41	0	41	38
1082	2019/1/21	ICG	0	41	0	41	40
1083	2019/1/18	Non-ICG	0	41	0	41	30
1084	2019/1/19	Non-ICG	0	41	0	41	55
1085	2019/1/21	Non-ICG	0	41	0	41	38
1086	2019/1/21	ICG	0	41	0	41	72
1087	2019/1/25	Non-ICG	0	41	0	41	42
1088	2019/1/22	ICG	0	41	0	41	42
1089	2019/1/23	ICG	1	15	1	12	39
1090	2019/1/23	Non-ICG	0	41	0	41	43
1091	2019/1/23	Non-ICG	0	41	0	41	34
1092	2019/1/23	ICG	0	41	1	33	36
1093	2019/1/24	ICG	0	41	0	41	37
1094	2019/1/24	Non-ICG	0	41	0	41	39
1095	2019/1/28	Non-ICG	0	41	0	41	34
1096	2019/1/25	Non-ICG	0	41	1	27	48
1097	2019/1/30	Non-ICG	0	41	0	41	43
1098	2019/2/12	Non-ICG	0	41	0	41	54
1099	2019/1/29	Non-ICG	1	14	1	11	56
1100	2019/1/30	ICG	0	41	0	41	65
1101	2019/1/30	Non-ICG	0	41	0	41	40
1102	2019/1/31	ICG	1	12	1	11	52
1103	2019/2/12	Non-ICG	1	26	1	24	45
1104	2019/2/11	Non-ICG	0	41	0	41	34
1105	2019/2/12	Non-ICG	0	41	0	41	59
1106	2019/2/12	ICG	0	41	0	41	53
1107	2019/2/13	Non-ICG	1	23	1	18	40
1108	2019/2/21	Non-ICG	0	40	0	40	55
1110	2019/2/18	Non-ICG	1	12	1	9	60
1111	2019/2/19	ICG	0	40	0	40	51
1113	2019/2/20	Non-ICG	1	35	1	10	47
1114	2019/2/20	Non-ICG	0	40	0	40	43
1115	2019/2/19	ICG	1	13	1	8	85
1116	2019/2/20	ICG	0	40	0	40	45
1117	2019/2/22	ICG	0	40	0	40	33
1119	2019/2/25	Non-ICG	0	40	0	40	53
1120	2019/2/26	ICG	1	19	1	17	54
1121	2019/2/27	ICG	0	40	0	40	50
1122	2019/2/27	Non-ICG	0	40	0	40	32
1123	2019/2/28	ICG	0	40	0	40	40
1124	2019/3/6	Non-ICG	0	40	0	40	48
1125	2019/3/5	Non-ICG	0	40	0	40	38
1126	2019/3/5	Non-ICG	0	40	0	40	35
1127	2019/2/28	Non-ICG	1	4	1	3	46
1128	2019/3/5	Non-ICG	0	40	1	15	49
1130	2019/3/6	Non-ICG	0	40	0	40	43
1131	2019/3/6	ICG	0	40	0	40	56
1132	2019/3/6	Non-ICG	0	40	0	40	50
1133	2019/3/6	ICG	0	40	1	24	60
1134	2019/3/6	Non-ICG	0	40	0	40	56
1135	2019/3/5	Non-ICG	0	40	0	40	50
1136	2019/6/19	ICG	1	26	1	23	49
1137	2019/3/7	ICG	0	40	0	40	46
1138	2019/3/12	Non-ICG	1	25	1	22	40
1139	2019/3/13	ICG	1	28	1	24	40
1140	2019/3/12	ICG	0	40	0	40	40
1141	2019/3/19	Non-ICG	0	39	0	39	47
1142	2019/3/12	Non-ICG	0	40	0	40	54
1143	2019/3/20	Non-ICG	0	39	1	38	49
1145	2019/3/12	ICG	0	40	0	40	34
1146	2019/3/14	ICG	1	7	1	7	45
1147	2019/3/12	Non-ICG	0	40	0	40	32
1148	2019/3/14	Non-ICG	0	40	0	40	55
1149	2019/3/14	Non-ICG	0	40	1	28	39
1150	2019/3/20	ICG	0	39	0	39	96
1151	2019/3/19	ICG	0	39	0	39	50
1152	2019/3/15	Non-ICG	0	39	1	24	58
1153	2019/3/22	Non-ICG	0	39	0	39	42
1154	2019/3/19	ICG	0	39	0	39	47
1156	2019/3/27	Non-ICG	1	16	1	10	63
1157	2019/3/25	Non-ICG	0	39	0	39	48
1158	2019/3/27	Non-ICG	1	8	1	4	50
1159	2019/3/26	ICG	0	39	0	39	75
1160	2019/3/28	ICG	0	39	0	39	39
1162	2019/3/28	Non-ICG	0	39	0	39	43
1164	2019/4/2	ICG	0	39	0	39	56
1165	2019/4/2	Non-ICG	1	35	1	14	50
1166	2019/4/2	Non-ICG	0	39	0	39	42
1167	2019/4/9	Non-ICG	1	5	1	4	47
1168	2019/4/2	ICG	0	39	1	29	71
1169	2019/4/3	ICG	1	6	1	5	59
1170	2019/4/9	ICG	0	39	0	39	50
1171	2019/4/4	ICG	0	39	0	39	43
1172	2019/4/10	Non-ICG	0	39	0	39	34
1173	2019/4/9	ICG	0	39	0	39	49
1174	2019/4/3	ICG	0	39	0	39	34
1176	2019/4/9	Non-ICG	0	39	1	11	42
1177	2019/4/23	Non-ICG	0	38	0	38	32
1178	2019/4/16	ICG	0	38	0	38	63
1179	2019/4/16	Non-ICG	1	17	1	2	40
1180	2019/4/10	ICG	0	39	0	39	43
1181	2019/4/15	Non-ICG	0	38	0	38	35
1182	2019/4/16	ICG	0	38	0	38	35
1183	2019/4/17	ICG	0	38	0	38	41
1184	2019/4/17	ICG	0	38	0	38	46
1185	2019/4/17	Non-ICG	0	38	0	38	56
1186	2019/4/18	Non-ICG	0	38	0	38	46
1187	2019-04-18	ICG	0	38	0	38	135
1188	2019/4/23	ICG	0	38	0	38	80
1189	2019/4/23	ICG	0	38	0	38	44
1190	2019/4/24	ICG	0	38	0	38	37
1191	2019/4/24	Non-ICG	0	38	0	38	48
1192	2019/4/23	ICG	0	38	0	38	58
1193	2019/4/23	Non-ICG	1	29	1	17	39
1194	2019/4/24	Non-ICG	0	38	0	38	37
1195	2019/4/23	Non-ICG	0	38	0	38	35
1196	2019/4/24	ICG	0	38	0	38	44
1197	2019/4/24	ICG	0	38	0	38	43
1198	2019/4/28	Non-ICG	0	38	1	35	33
1199	2019/4/25	ICG	0	38	0	38	42
1200	2019/5/13	Non-ICG	0	38	0	38	37
1201	2019/4/28	Non-ICG	0	38	0	38	43
1202	2019/4/29	ICG	1	15	1	14	50
1203	2019/5/14	ICG	0	38	0	38	53
1204	2019/5/15	Non-ICG	1	25	1	17	49
1205	2019/5/15	ICG	0	37	0	37	67
1206	2019/5/21	Non-ICG	0	37	0	37	39
1207	2019/5/8	ICG	0	38	1	19	72
1208	2019/5/9	Non-ICG	1	10	1	2	41
1209	2019/5/14	ICG	0	38	0	38	60
1210	2019/5/14	ICG	0	38	0	38	40
1211	2019/5/22	ICG	0	37	0	37	55
1212	2019/5/14	Non-ICG	1	7	1	4	31
1213	2019/5/14	Non-ICG	0	38	0	38	51
1214	2019/5/16	Non-ICG	0	37	0	37	31
1215	2019/5/15	ICG	0	37	0	37	44
1216	2019/5/15	Non-ICG	1	10	1	6	33
1217	2019/5/21	ICG	0	37	0	37	54
1218	2019/5/16	ICG	0	37	0	37	66
1219	2019-05-21	ICG	0	37	0	37	43
1220	2019/5/16	ICG	1	12	1	10	62
1221	2019/5/16	ICG	0	37	0	37	44
1222	2019/5/21	ICG	0	37	0	37	30
1223	2019/5/23	ICG	0	37	0	37	42
1224	2019/5/22	ICG	0	37	0	37	54
1225	2019/5/21	Non-ICG	0	37	0	37	60
1226	2019/5/23	ICG	1	21	1	15	40
1227	2019/5/23	ICG	0	37	0	37	86
1228	2019/5/28	ICG	0	37	0	37	35
1230	2019/5/28	ICG	0	37	0	37	46
1231	2019/5/29	ICG	0	37	0	37	48
1232	2019/5/29	ICG	0	37	0	37	54
1233	2019/5/28	ICG	0	37	0	37	32
1234	2019/5/28	ICG	0	37	0	37	66
1235	2019/5/30	ICG	0	37	0	37	46
1236	2019/5/31	ICG	0	37	0	37	43
1237	2019/5/30	ICG	0	37	0	37	58
1238	2019/6/4	ICG	1	19	1	1	74
1239	2019/6/12	ICG	0	37	0	37	67
1240	2019/6/5	ICG	0	37	0	37	36
1241	2019/6/6	ICG	0	37	0	37	33
1242	2019/6/10	ICG	0	37	0	37	46
1243	2019/6/11	ICG	1	11	1	7	66
1244	2019/6/12	ICG	0	37	0	37	42
1245	2019/6/12	ICG	0	37	0	37	54
1246	2019/6/17	ICG	1	28	1	14	48
1247	2019/6/24	ICG	0	36	0	36	44
1248	2019/6/25	ICG	0	36	1	4	59
1249	2019/6/26	ICG	0	36	0	36	44
1250	2019/6/24	ICG	0	36	0	36	86
1251	2019/6/25	ICG	0	36	0	36	39
1252	2019/6/25	ICG	0	36	0	36	52
1253	2019/6/26	ICG	0	36	0	36	66
1254	2019/6/27	ICG	0	36	0	36	35
1255	2019/7/4	ICG	0	36	0	36	34
1256	2019/7/3	ICG	0	36	0	36	33
1258	2019/7/13	Non-ICG	0	36	0	36	44

## Sheet: Supplementary Figure 6
ID	date	group	OS	OStime	DFS	DFStime	LNcompliance
1001	2019/6/20	ICG	0	36	0	36	1
1002	2019/1/28	ICG	0	41	0	41	0
1003	2019/7/3	ICG	0	36	0	36	1
1004	2019/3/5	Non-ICG	0	40	0	40	0
1005	2019/6/5	ICG	0	37	0	37	0
1006	2019/6/19	ICG	0	36	0	36	0
1007	2018/12/26	ICG	0	42	0	42	1
1008	2019/3/11	Non-ICG	0	40	0	40	0
1009	2019/6/13	ICG	0	37	0	37	0
1010	2019/5/21	ICG	0	37	0	37	1
1011	2019/1/18	Non-ICG	1	21	1	16	0
1012	2019/1/30	ICG	0	41	0	41	0
1013	2018/11/27	Non-ICG	0	43	0	43	0
1014	2018/11/20	ICG	0	43	0	43	1
1015	2018/11/19	Non-ICG	1	18	1	14	1
1016	2018/11/20	Non-ICG	0	43	0	43	0
1017	2018/11/21	ICG	0	43	0	43	0
1018	2018/11/22	ICG	0	43	0	43	1
1019	2018/11/23	Non-ICG	0	43	0	43	1
1020	2018/11/22	ICG	0	43	0	43	1
1021	2018/11/26	Non-ICG	1	24	1	10	1
1022	2018/11/26	Non-ICG	1	7	1	4	0
1023	2018/11/27	ICG	0	43	0	43	1
1024	2018/11/27	ICG	0	43	0	43	1
1025	2018/11/28	Non-ICG	0	43	0	43	0
1026	2018/11/28	Non-ICG	1	14	1	13	0
1027	2018/11/29	Non-ICG	0	43	0	43	1
1028	2018/11/29	ICG	0	43	0	43	0
1029	2018/11/29	Non-ICG	0	43	0	43	0
1030	2018/12/4	Non-ICG	0	43	0	43	0
1031	2018/11/30	Non-ICG	0	43	0	43	1
1032	2018/12/5	Non-ICG	0	43	0	43	1
1033	2018/12/4	ICG	0	43	0	43	1
1034	2018/12/5	ICG	1	25	1	2	1
1035	2018/12/7	Non-ICG	0	43	0	43	0
1036	2018/12/6	Non-ICG	0	43	0	43	1
1037	2018/12/6	ICG	0	43	0	43	1
1038	2018/12/10	ICG	1	15	1	13	1
1039	2018/12/11	ICG	0	43	0	43	1
1040	2018/12/12	Non-ICG	0	43	0	43	0
1041	2018/12/12	ICG	0	43	0	43	1
1042	2018/12/12	Non-ICG	0	43	0	43	0
1043	2018/12/12	Non-ICG	0	43	0	43	1
1044	2018/12/12	Non-ICG	0	43	0	43	1
1045	2018/12/12	Non-ICG	1	25	1	21	1
1046	2018/12/18	Non-ICG	0	42	0	42	1
1047	2018/12/18	Non-ICG	0	42	0	42	1
1048	2018/12/20	Non-ICG	0	42	0	42	1
1049	2018/12/18	ICG	0	42	0	42	0
1050	2018/12/25	ICG	0	42	0	42	0
1051	2018/12/18	Non-ICG	1	20	1	12	1
1052	2018/12/19	Non-ICG	1	11	1	8	0
1053	2018/12/20	ICG	1	8	1	3	0
1054	2018/12/20	Non-ICG	0	42	0	42	0
1055	2018/12/19	ICG	0	42	0	42	1
1056	2018/12/25	ICG	0	42	0	42	0
1057	2018/12/24	ICG	0	42	0	42	0
1058	2019/1/2	Non-ICG	1	30	1	27	0
1059	2019/1/3	Non-ICG	0	42	0	42	0
1060	2018/12/28	ICG	0	42	1	26	1
1061	2018/12/28	ICG	0	42	0	42	0
1062	2019/1/16	Non-ICG	0	41	0	41	0
1063	2019/1/2	Non-ICG	0	42	0	42	1
1064	2019/1/3	ICG	0	42	0	42	0
1065	2019/1/9	Non-ICG	0	42	0	42	0
1066	2019/1/7	Non-ICG	0	42	0	42	0
1067	2019/1/9	Non-ICG	0	42	0	42	1
1068	2019/1/28	Non-ICG	0	41	0	41	1
1069	2019/1/9	Non-ICG	0	42	0	42	1
1070	2019/1/23	Non-ICG	0	41	0	41	1
1071	2019/1/12	Non-ICG	0	42	0	42	1
1072	2019/1/22	Non-ICG	1	25	1	24	0
1073	2019/1/15	Non-ICG	1	10	1	6	0
1074	2019/1/15	Non-ICG	1	24	1	11	0
1075	2019/1/12	Non-ICG	0	42	0	42	1
1076	2019/1/15	Non-ICG	0	41	0	41	0
1077	2019/1/16	ICG	0	41	0	41	1
1078	2019/1/16	Non-ICG	0	41	1	12	0
1079	2019/1/15	ICG	1	29	1	23	0
1080	2019/1/16	ICG	0	41	0	41	0
1081	2019/1/17	Non-ICG	0	41	0	41	1
1082	2019/1/21	ICG	0	41	0	41	1
1083	2019/1/18	Non-ICG	0	41	0	41	0
1084	2019/1/19	Non-ICG	0	41	0	41	0
1085	2019/1/21	Non-ICG	0	41	0	41	1
1086	2019/1/21	ICG	0	41	0	41	1
1087	2019/1/25	Non-ICG	0	41	0	41	0
1088	2019/1/22	ICG	0	41	0	41	1
1089	2019/1/23	ICG	1	15	1	12	0
1090	2019/1/23	Non-ICG	0	41	0	41	1
1091	2019/1/23	Non-ICG	0	41	0	41	0
1092	2019/1/23	ICG	0	41	1	33	0
1093	2019/1/24	ICG	0	41	0	41	1
1094	2019/1/24	Non-ICG	0	41	0	41	1
1095	2019/1/28	Non-ICG	0	41	0	41	0
1096	2019/1/25	Non-ICG	0	41	1	27	1
1097	2019/1/30	Non-ICG	0	41	0	41	0
1098	2019/2/12	Non-ICG	0	41	0	41	1
1099	2019/1/29	Non-ICG	1	14	1	11	1
1100	2019/1/30	ICG	0	41	0	41	1
1101	2019/1/30	Non-ICG	0	41	0	41	1
1102	2019/1/31	ICG	1	12	1	11	1
1103	2019/2/12	Non-ICG	1	26	1	24	1
1104	2019/2/11	Non-ICG	0	41	0	41	1
1105	2019/2/12	Non-ICG	0	41	0	41	0
1106	2019/2/12	ICG	0	41	0	41	1
1107	2019/2/13	Non-ICG	1	23	1	18	0
1108	2019/2/21	Non-ICG	0	40	0	40	0
1109	2019/2/19	Non-ICG	1	28	1	17	0
1110	2019/2/18	Non-ICG	1	12	1	9	1
1111	2019/2/19	ICG	0	40	0	40	1
1112	2019/2/19	Non-ICG	1	26	1	22	1
1113	2019/2/20	Non-ICG	1	35	1	10	0
1114	2019/2/20	Non-ICG	0	40	0	40	0
1115	2019/2/19	ICG	1	13	1	8	1
1116	2019/2/20	ICG	0	40	0	40	0
1117	2019/2/22	ICG	0	40	0	40	1
1118	2019/2/28	Non-ICG	0	40	0	40	1
1119	2019/2/25	Non-ICG	0	40	0	40	1
1120	2019/2/26	ICG	1	19	1	17	1
1121	2019/2/27	ICG	0	40	0	40	0
1122	2019/2/27	Non-ICG	0	40	0	40	0
1123	2019/2/28	ICG	0	40	0	40	0
1124	2019/3/6	Non-ICG	0	40	0	40	1
1125	2019/3/5	Non-ICG	0	40	0	40	0
1126	2019/3/5	Non-ICG	0	40	0	40	0
1127	2019/2/28	Non-ICG	1	4	1	3	1
1128	2019/3/5	Non-ICG	0	40	1	15	0
1129	2019/3/5	Non-ICG	0	40	0	40	0
1130	2019/3/6	Non-ICG	0	40	0	40	0
1131	2019/3/6	ICG	0	40	0	40	0
1132	2019/3/6	Non-ICG	0	40	0	40	1
1133	2019/3/6	ICG	0	40	1	24	1
1134	2019/3/6	Non-ICG	0	40	0	40	1
1135	2019/3/5	Non-ICG	0	40	0	40	1
1136	2019/6/19	ICG	1	26	1	23	0
1137	2019/3/7	ICG	0	40	0	40	1
1138	2019/3/12	Non-ICG	1	25	1	22	0
1139	2019/3/13	ICG	1	28	1	24	0
1140	2019/3/12	ICG	0	40	0	40	0
1141	2019/3/19	Non-ICG	0	39	0	39	0
1142	2019/3/12	Non-ICG	0	40	0	40	1
1143	2019/3/20	Non-ICG	0	39	1	38	0
1144	2019/3/13	Non-ICG	1	17	1	13	0
1145	2019/3/12	ICG	0	40	0	40	0
1146	2019/3/14	ICG	1	7	1	7	0
1147	2019/3/12	Non-ICG	0	40	0	40	0
1148	2019/3/14	Non-ICG	0	40	0	40	0
1149	2019/3/14	Non-ICG	0	40	1	28	0
1150	2019/3/20	ICG	0	39	0	39	1
1151	2019/3/19	ICG	0	39	0	39	1
1152	2019/3/15	Non-ICG	0	39	1	24	0
1153	2019/3/22	Non-ICG	0	39	0	39	0
1154	2019/3/19	ICG	0	39	0	39	1
1155	2019/3/20	Non-ICG	0	39	0	39	1
1156	2019/3/27	Non-ICG	1	16	1	10	0
1157	2019/3/25	Non-ICG	0	39	0	39	0
1158	2019/3/27	Non-ICG	1	8	1	4	0
1159	2019/3/26	ICG	0	39	0	39	1
1160	2019/3/28	ICG	0	39	0	39	1
1161	2019/4/10	Non-ICG	1	25	1	19	1
1162	2019/3/28	Non-ICG	0	39	0	39	0
1163	2019/4/3	Non-ICG	0	39	0	39	0
1164	2019/4/2	ICG	0	39	0	39	1
1165	2019/4/2	Non-ICG	1	35	1	14	0
1166	2019/4/2	Non-ICG	0	39	0	39	0
1167	2019/4/9	Non-ICG	1	5	1	4	0
1168	2019/4/2	ICG	0	39	1	29	1
1169	2019/4/3	ICG	1	6	1	5	1
1170	2019/4/9	ICG	0	39	0	39	0
1171	2019/4/4	ICG	0	39	0	39	1
1172	2019/4/10	Non-ICG	0	39	0	39	1
1173	2019/4/9	ICG	0	39	0	39	1
1174	2019/4/3	ICG	0	39	0	39	0
1175	2019/4/16	Non-ICG	0	38	0	38	0
1176	2019/4/9	Non-ICG	0	39	1	11	0
1177	2019/4/23	Non-ICG	0	38	0	38	0
1178	2019/4/16	ICG	0	38	0	38	1
1179	2019/4/16	Non-ICG	1	17	1	2	1
1180	2019/4/10	ICG	0	39	0	39	1
1181	2019/4/15	Non-ICG	0	38	0	38	0
1182	2019/4/16	ICG	0	38	0	38	1
1183	2019/4/17	ICG	0	38	0	38	1
1184	2019/4/17	ICG	0	38	0	38	1
1185	2019/4/17	Non-ICG	0	38	0	38	1
1186	2019/4/18	Non-ICG	0	38	0	38	1
1187	2019-04-18	ICG	0	38	0	38	1
1188	2019/4/23	ICG	0	38	0	38	1
1189	2019/4/23	ICG	0	38	0	38	1
1190	2019/4/24	ICG	0	38	0	38	0
1191	2019/4/24	Non-ICG	0	38	0	38	1
1192	2019/4/23	ICG	0	38	0	38	1
1193	2019/4/23	Non-ICG	1	29	1	17	1
1194	2019/4/24	Non-ICG	0	38	0	38	0
1195	2019/4/23	Non-ICG	0	38	0	38	1
1196	2019/4/24	ICG	0	38	0	38	0
1197	2019/4/24	ICG	0	38	0	38	0
1198	2019/4/28	Non-ICG	0	38	1	35	0
1199	2019/4/25	ICG	0	38	0	38	0
1200	2019/5/13	Non-ICG	0	38	0	38	0
1201	2019/4/28	Non-ICG	0	38	0	38	0
1202	2019/4/29	ICG	1	15	1	14	1
1203	2019/5/14	ICG	0	38	0	38	1
1204	2019/5/15	Non-ICG	1	25	1	17	0
1205	2019/5/15	ICG	0	37	0	37	1
1206	2019/5/21	Non-ICG	0	37	0	37	1
1207	2019/5/8	ICG	0	38	1	19	1
1208	2019/5/9	Non-ICG	1	10	1	2	1
1209	2019/5/14	ICG	0	38	0	38	1
1210	2019/5/14	ICG	0	38	0	38	1
1211	2019/5/22	ICG	0	37	0	37	0
1212	2019/5/14	Non-ICG	1	7	1	4	1
1213	2019/5/14	Non-ICG	0	38	0	38	1
1214	2019/5/16	Non-ICG	0	37	0	37	1
1215	2019/5/15	ICG	0	37	0	37	0
1216	2019/5/15	Non-ICG	1	10	1	6	0
1217	2019/5/21	ICG	0	37	0	37	1
1218	2019/5/16	ICG	0	37	0	37	1
1219	2019-05-21	ICG	0	37	0	37	0
1220	2019/5/16	ICG	1	12	1	10	1
1221	2019/5/16	ICG	0	37	0	37	1
1222	2019/5/21	ICG	0	37	0	37	1
1223	2019/5/23	ICG	0	37	0	37	1
1224	2019/5/22	ICG	0	37	0	37	1
1225	2019/5/21	Non-ICG	0	37	0	37	0
1226	2019/5/23	ICG	1	21	1	15	1
1227	2019/5/23	ICG	0	37	0	37	1
1228	2019/5/28	ICG	0	37	0	37	0
1229	2019/5/24	Non-ICG	0	37	0	37	0
1230	2019/5/28	ICG	0	37	0	37	1
1231	2019/5/29	ICG	0	37	0	37	1
1232	2019/5/29	ICG	0	37	0	37	1
1233	2019/5/28	ICG	0	37	0	37	1
1234	2019/5/28	ICG	0	37	0	37	1
1235	2019/5/30	ICG	0	37	0	37	1
1236	2019/5/31	ICG	0	37	0	37	1
1237	2019/5/30	ICG	0	37	0	37	1
1238	2019/6/4	ICG	1	19	1	1	1
1239	2019/6/12	ICG	0	37	0	37	1
1240	2019/6/5	ICG	0	37	0	37	1
1241	2019/6/6	ICG	0	37	0	37	0
1242	2019/6/10	ICG	0	37	0	37	1
1243	2019/6/11	ICG	1	11	1	7	1
1244	2019/6/12	ICG	0	37	0	37	1
1245	2019/6/12	ICG	0	37	0	37	1
1246	2019/6/17	ICG	1	28	1	14	1
1247	2019/6/24	ICG	0	36	0	36	0
1248	2019/6/25	ICG	0	36	1	4	1
1249	2019/6/26	ICG	0	36	0	36	1
1250	2019/6/24	ICG	0	36	0	36	1
1251	2019/6/25	ICG	0	36	0	36	0
1252	2019/6/25	ICG	0	36	0	36	1
1253	2019/6/26	ICG	0	36	0	36	1
1254	2019/6/27	ICG	0	36	0	36	1
1255	2019/7/4	ICG	0	36	0	36	0
1256	2019/7/3	ICG	0	36	0	36	1
1257	2019/7/10	Non-ICG	1	26	1	26	0
1258	2019/7/13	Non-ICG	0	36	0	36	0

## Sheet: Supplementary Figure 7
ID	date	group	OS	OStime	DFS	DFStime	pN	LNcompliance
1001	2019/6/20	ICG	0	36	0	36	2	1
1002	2019/1/28	ICG	0	41	0	41	0	0
1003	2019/7/3	ICG	0	36	0	36	0	1
1004	2019/3/5	Non-ICG	0	40	0	40	3	0
1005	2019/6/5	ICG	0	37	0	37	3	0
1006	2019/6/19	ICG	0	36	0	36	0	0
1007	2018/12/26	ICG	0	42	0	42	1	1
1008	2019/3/11	Non-ICG	0	40	0	40	2	0
1009	2019/6/13	ICG	0	37	0	37	0	0
1010	2019/5/21	ICG	0	37	0	37	2	1
1011	2019/1/18	Non-ICG	1	21	1	16	3	0
1012	2019/1/30	ICG	0	41	0	41	0	0
1013	2018/11/27	Non-ICG	0	43	0	43	0	0
1014	2018/11/20	ICG	0	43	0	43	0	1
1015	2018/11/19	Non-ICG	1	18	1	14	3	1
1016	2018/11/20	Non-ICG	0	43	0	43	0	0
1017	2018/11/21	ICG	0	43	0	43	3	0
1018	2018/11/22	ICG	0	43	0	43	0	1
1019	2018/11/23	Non-ICG	0	43	0	43	3	1
1020	2018/11/22	ICG	0	43	0	43	3	1
1021	2018/11/26	Non-ICG	1	24	1	10	2	1
1022	2018/11/26	Non-ICG	1	7	1	4	3	0
1023	2018/11/27	ICG	0	43	0	43	0	1
1024	2018/11/27	ICG	0	43	0	43	0	1
1025	2018/11/28	Non-ICG	0	43	0	43	2	0
1026	2018/11/28	Non-ICG	1	14	1	13	1	0
1027	2018/11/29	Non-ICG	0	43	0	43	0	1
1028	2018/11/29	ICG	0	43	0	43	0	0
1029	2018/11/29	Non-ICG	0	43	0	43	3	0
1030	2018/12/4	Non-ICG	0	43	0	43	2	0
1031	2018/11/30	Non-ICG	0	43	0	43	2	1
1032	2018/12/5	Non-ICG	0	43	0	43	1	1
1033	2018/12/4	ICG	0	43	0	43	0	1
1034	2018/12/5	ICG	1	25	1	2	3	1
1035	2018/12/7	Non-ICG	0	43	0	43	0	0
1036	2018/12/6	Non-ICG	0	43	0	43	0	1
1037	2018/12/6	ICG	0	43	0	43	0	1
1038	2018/12/10	ICG	1	15	1	13	3	1
1039	2018/12/11	ICG	0	43	0	43	3	1
1040	2018/12/12	Non-ICG	0	43	0	43	1	0
1041	2018/12/12	ICG	0	43	0	43	0	1
1042	2018/12/12	Non-ICG	0	43	0	43	0	0
1043	2018/12/12	Non-ICG	0	43	0	43	3	1
1044	2018/12/12	Non-ICG	0	43	0	43	1	1
1045	2018/12/12	Non-ICG	1	25	1	21	0	1
1046	2018/12/18	Non-ICG	0	42	0	42	1	1
1047	2018/12/18	Non-ICG	0	42	0	42	3	1
1048	2018/12/20	Non-ICG	0	42	0	42	0	1
1049	2018/12/18	ICG	0	42	0	42	3	0
1050	2018/12/25	ICG	0	42	0	42	1	0
1051	2018/12/18	Non-ICG	1	20	1	12	3	1
1052	2018/12/19	Non-ICG	1	11	1	8	3	0
1053	2018/12/20	ICG	1	8	1	3	1	0
1054	2018/12/20	Non-ICG	0	42	0	42	2	0
1055	2018/12/19	ICG	0	42	0	42	0	1
1056	2018/12/25	ICG	0	42	0	42	0	0
1057	2018/12/24	ICG	0	42	0	42	0	0
1058	2019/1/2	Non-ICG	1	30	1	27	0	0
1059	2019/1/3	Non-ICG	0	42	0	42	1	0
1060	2018/12/28	ICG	0	42	1	26	3	1
1061	2018/12/28	ICG	0	42	0	42	0	0
1062	2019/1/16	Non-ICG	0	41	0	41	0	0
1063	2019/1/2	Non-ICG	0	42	0	42	3	1
1064	2019/1/3	ICG	0	42	0	42	0	0
1065	2019/1/9	Non-ICG	0	42	0	42	3	0
1066	2019/1/7	Non-ICG	0	42	0	42	0	0
1067	2019/1/9	Non-ICG	0	42	0	42	0	1
1068	2019/1/28	Non-ICG	0	41	0	41	1	1
1069	2019/1/9	Non-ICG	0	42	0	42	2	1
1070	2019/1/23	Non-ICG	0	41	0	41	3	1
1071	2019/1/12	Non-ICG	0	42	0	42	0	1
1072	2019/1/22	Non-ICG	1	25	1	24	1	0
1073	2019/1/15	Non-ICG	1	10	1	6	3	0
1074	2019/1/15	Non-ICG	1	24	1	11	3	0
1075	2019/1/12	Non-ICG	0	42	0	42	1	1
1076	2019/1/15	Non-ICG	0	41	0	41	0	0
1077	2019/1/16	ICG	0	41	0	41	0	1
1078	2019/1/16	Non-ICG	0	41	1	12	3	0
1079	2019/1/15	ICG	1	29	1	23	2	0
1080	2019/1/16	ICG	0	41	0	41	0	0
1081	2019/1/17	Non-ICG	0	41	0	41	0	1
1082	2019/1/21	ICG	0	41	0	41	1	1
1083	2019/1/18	Non-ICG	0	41	0	41	0	0
1084	2019/1/19	Non-ICG	0	41	0	41	0	0
1085	2019/1/21	Non-ICG	0	41	0	41	0	1
1086	2019/1/21	ICG	0	41	0	41	0	1
1087	2019/1/25	Non-ICG	0	41	0	41	0	0
1088	2019/1/22	ICG	0	41	0	41	0	1
1089	2019/1/23	ICG	1	15	1	12	1	0
1090	2019/1/23	Non-ICG	0	41	0	41	0	1
1091	2019/1/23	Non-ICG	0	41	0	41	2	0
1092	2019/1/23	ICG	0	41	1	33	1	0
1093	2019/1/24	ICG	0	41	0	41	2	1
1094	2019/1/24	Non-ICG	0	41	0	41	2	1
1095	2019/1/28	Non-ICG	0	41	0	41	1	0
1096	2019/1/25	Non-ICG	0	41	1	27	3	1
1097	2019/1/30	Non-ICG	0	41	0	41	0	0
1098	2019/2/12	Non-ICG	0	41	0	41	0	1
1099	2019/1/29	Non-ICG	1	14	1	11	3	1
1100	2019/1/30	ICG	0	41	0	41	0	1
1101	2019/1/30	Non-ICG	0	41	0	41	0	1
1102	2019/1/31	ICG	1	12	1	11	3	1
1103	2019/2/12	Non-ICG	1	26	1	24	3	1
1104	2019/2/11	Non-ICG	0	41	0	41	2	1
1105	2019/2/12	Non-ICG	0	41	0	41	0	0
1106	2019/2/12	ICG	0	41	0	41	0	1
1107	2019/2/13	Non-ICG	1	23	1	18	3	0
1108	2019/2/21	Non-ICG	0	40	0	40	2	0
1109	2019/2/19	Non-ICG	1	28	1	17	2	0
1110	2019/2/18	Non-ICG	1	12	1	9	3	1
1111	2019/2/19	ICG	0	40	0	40	0	1
1112	2019/2/19	Non-ICG	1	26	1	22	3	1
1113	2019/2/20	Non-ICG	1	35	1	10	1	0
1114	2019/2/20	Non-ICG	0	40	0	40	0	0
1115	2019/2/19	ICG	1	13	1	8	3	1
1116	2019/2/20	ICG	0	40	0	40	0	0
1117	2019/2/22	ICG	0	40	0	40	1	1
1118	2019/2/28	Non-ICG	0	40	0	40	0	1
1119	2019/2/25	Non-ICG	0	40	0	40	0	1
1120	2019/2/26	ICG	1	19	1	17	3	1
1121	2019/2/27	ICG	0	40	0	40	0	0
1122	2019/2/27	Non-ICG	0	40	0	40	0	0
1123	2019/2/28	ICG	0	40	0	40	0	0
1124	2019/3/6	Non-ICG	0	40	0	40	0	1
1125	2019/3/5	Non-ICG	0	40	0	40	0	0
1126	2019/3/5	Non-ICG	0	40	0	40	0	0
1127	2019/2/28	Non-ICG	1	4	1	3	3	1
1128	2019/3/5	Non-ICG	0	40	1	15	3	0
1129	2019/3/5	Non-ICG	0	40	0	40	0	0
1130	2019/3/6	Non-ICG	0	40	0	40	0	0
1131	2019/3/6	ICG	0	40	0	40	3	0
1132	2019/3/6	Non-ICG	0	40	0	40	0	1
1133	2019/3/6	ICG	0	40	1	24	3	1
1134	2019/3/6	Non-ICG	0	40	0	40	0	1
1135	2019/3/5	Non-ICG	0	40	0	40	0	1
1136	2019/6/19	ICG	1	26	1	23	1	0
1137	2019/3/7	ICG	0	40	0	40	1	1
1138	2019/3/12	Non-ICG	1	25	1	22	1	0
1139	2019/3/13	ICG	1	28	1	24	3	0
1140	2019/3/12	ICG	0	40	0	40	2	0
1141	2019/3/19	Non-ICG	0	39	0	39	0	0
1142	2019/3/12	Non-ICG	0	40	0	40	3	1
1143	2019/3/20	Non-ICG	0	39	1	38	3	0
1144	2019/3/13	Non-ICG	1	17	1	13	3	0
1145	2019/3/12	ICG	0	40	0	40	2	0
1146	2019/3/14	ICG	1	7	1	7	3	0
1147	2019/3/12	Non-ICG	0	40	0	40	0	0
1148	2019/3/14	Non-ICG	0	40	0	40	3	0
1149	2019/3/14	Non-ICG	0	40	1	28	3	0
1150	2019/3/20	ICG	0	39	0	39	1	1
1151	2019/3/19	ICG	0	39	0	39	0	1
1152	2019/3/15	Non-ICG	0	39	1	24	3	0
1153	2019/3/22	Non-ICG	0	39	0	39	0	0
1154	2019/3/19	ICG	0	39	0	39	3	1
1155	2019/3/20	Non-ICG	0	39	0	39	0	1
1156	2019/3/27	Non-ICG	1	16	1	10	2	0
1157	2019/3/25	Non-ICG	0	39	0	39	0	0
1158	2019/3/27	Non-ICG	1	8	1	4	3	0
1159	2019/3/26	ICG	0	39	0	39	3	1
1160	2019/3/28	ICG	0	39	0	39	2	1
1161	2019/4/10	Non-ICG	1	25	1	19	1	1
1162	2019/3/28	Non-ICG	0	39	0	39	3	0
1163	2019/4/3	Non-ICG	0	39	0	39	0	0
1164	2019/4/2	ICG	0	39	0	39	3	1
1165	2019/4/2	Non-ICG	1	35	1	14	3	0
1166	2019/4/2	Non-ICG	0	39	0	39	2	0
1167	2019/4/9	Non-ICG	1	5	1	4	3	0
1168	2019/4/2	ICG	0	39	1	29	3	1
1169	2019/4/3	ICG	1	6	1	5	3	1
1170	2019/4/9	ICG	0	39	0	39	0	0
1171	2019/4/4	ICG	0	39	0	39	0	1
1172	2019/4/10	Non-ICG	0	39	0	39	0	1
1173	2019/4/9	ICG	0	39	0	39	2	1
1174	2019/4/3	ICG	0	39	0	39	0	0
1175	2019/4/16	Non-ICG	0	38	0	38	0	0
1176	2019/4/9	Non-ICG	0	39	1	11	3	0
1177	2019/4/23	Non-ICG	0	38	0	38	0	0
1178	2019/4/16	ICG	0	38	0	38	1	1
1179	2019/4/16	Non-ICG	1	17	1	2	3	1
1180	2019/4/10	ICG	0	39	0	39	0	1
1181	2019/4/15	Non-ICG	0	38	0	38	0	0
1182	2019/4/16	ICG	0	38	0	38	2	1
1183	2019/4/17	ICG	0	38	0	38	0	1
1184	2019/4/17	ICG	0	38	0	38	3	1
1185	2019/4/17	Non-ICG	0	38	0	38	2	1
1186	2019/4/18	Non-ICG	0	38	0	38	1	1
1187	2019-04-18	ICG	0	38	0	38	2	1
1188	2019/4/23	ICG	0	38	0	38	0	1
1189	2019/4/23	ICG	0	38	0	38	0	1
1190	2019/4/24	ICG	0	38	0	38	2	0
1191	2019/4/24	Non-ICG	0	38	0	38	1	1
1192	2019/4/23	ICG	0	38	0	38	1	1
1193	2019/4/23	Non-ICG	1	29	1	17	3	1
1194	2019/4/24	Non-ICG	0	38	0	38	0	0
1195	2019/4/23	Non-ICG	0	38	0	38	2	1
1196	2019/4/24	ICG	0	38	0	38	0	0
1197	2019/4/24	ICG	0	38	0	38	1	0
1198	2019/4/28	Non-ICG	0	38	1	35	3	0
1199	2019/4/25	ICG	0	38	0	38	0	0
1200	2019/5/13	Non-ICG	0	38	0	38	0	0
1201	2019/4/28	Non-ICG	0	38	0	38	0	0
1202	2019/4/29	ICG	1	15	1	14	3	1
1203	2019/5/14	ICG	0	38	0	38	1	1
1204	2019/5/15	Non-ICG	1	25	1	17	3	0
1205	2019/5/15	ICG	0	37	0	37	0	1
1206	2019/5/21	Non-ICG	0	37	0	37	0	1
1207	2019/5/8	ICG	0	38	1	19	3	1
1208	2019/5/9	Non-ICG	1	10	1	2	1	1
1209	2019/5/14	ICG	0	38	0	38	1	1
1210	2019/5/14	ICG	0	38	0	38	0	1
1211	2019/5/22	ICG	0	37	0	37	0	0
1212	2019/5/14	Non-ICG	1	7	1	4	2	1
1213	2019/5/14	Non-ICG	0	38	0	38	0	1
1214	2019/5/16	Non-ICG	0	37	0	37	0	1
1215	2019/5/15	ICG	0	37	0	37	3	0
1216	2019/5/15	Non-ICG	1	10	1	6	3	0
1217	2019/5/21	ICG	0	37	0	37	0	1
1218	2019/5/16	ICG	0	37	0	37	3	1
1219	2019-05-21	ICG	0	37	0	37	0	0
1220	2019/5/16	ICG	1	12	1	10	2	1
1221	2019/5/16	ICG	0	37	0	37	1	1
1222	2019/5/21	ICG	0	37	0	37	0	1
1223	2019/5/23	ICG	0	37	0	37	2	1
1224	2019/5/22	ICG	0	37	0	37	2	1
1225	2019/5/21	Non-ICG	0	37	0	37	0	0
1226	2019/5/23	ICG	1	21	1	15	2	1
1227	2019/5/23	ICG	0	37	0	37	1	1
1228	2019/5/28	ICG	0	37	0	37	0	0
1229	2019/5/24	Non-ICG	0	37	0	37	0	0
1230	2019/5/28	ICG	0	37	0	37	2	1
1231	2019/5/29	ICG	0	37	0	37	0	1
1232	2019/5/29	ICG	0	37	0	37	0	1
1233	2019/5/28	ICG	0	37	0	37	1	1
1234	2019/5/28	ICG	0	37	0	37	0	1
1235	2019/5/30	ICG	0	37	0	37	1	1
1236	2019/5/31	ICG	0	37	0	37	3	1
1237	2019/5/30	ICG	0	37	0	37	3	1
1238	2019/6/4	ICG	1	19	1	1	3	1
1239	2019/6/12	ICG	0	37	0	37	0	1
1240	2019/6/5	ICG	0	37	0	37	0	1
1241	2019/6/6	ICG	0	37	0	37	0	0
1242	2019/6/10	ICG	0	37	0	37	3	1
1243	2019/6/11	ICG	1	11	1	7	1	1
1244	2019/6/12	ICG	0	37	0	37	2	1
1245	2019/6/12	ICG	0	37	0	37	3	1
1246	2019/6/17	ICG	1	28	1	14	3	1
1247	2019/6/24	ICG	0	36	0	36	1	0
1248	2019/6/25	ICG	0	36	1	4	2	1
1249	2019/6/26	ICG	0	36	0	36	0	1
1250	2019/6/24	ICG	0	36	0	36	1	1
1251	2019/6/25	ICG	0	36	0	36	0	0
1252	2019/6/25	ICG	0	36	0	36	2	1
1253	2019/6/26	ICG	0	36	0	36	0	1
1254	2019/6/27	ICG	0	36	0	36	1	1
1255	2019/7/4	ICG	0	36	0	36	1	0
1256	2019/7/3	ICG	0	36	0	36	2	1
1257	2019/7/10	Non-ICG	1	26	1	26	0	0
1258	2019/7/13	Non-ICG	0	36	0	36	2	0

## Sheet: Supplementary Figure 8
ID	date	group	OS	OStime	DFS	DFStime	pN
1001	2019/6/20	ICG	0	36	0	36	2
1002	2019/1/28	ICG	0	41	0	41	0
1003	2019/7/3	ICG	0	36	0	36	0
1004	2019/3/5	Non-ICG	0	40	0	40	3
1005	2019/6/5	ICG	0	37	0	37	3
1006	2019/6/19	ICG	0	36	0	36	0
1007	2018/12/26	ICG	0	42	0	42	1
1008	2019/3/11	Non-ICG	0	40	0	40	2
1009	2019/6/13	ICG	0	37	0	37	0
1010	2019/5/21	ICG	0	37	0	37	2
1011	2019/1/18	Non-ICG	1	21	1	16	3
1012	2019/1/30	ICG	0	41	0	41	0
1013	2018/11/27	Non-ICG	0	43	0	43	0
1014	2018/11/20	ICG	0	43	0	43	0
1015	2018/11/19	Non-ICG	1	18	1	14	3
1016	2018/11/20	Non-ICG	0	43	0	43	0
1017	2018/11/21	ICG	0	43	0	43	3
1018	2018/11/22	ICG	0	43	0	43	0
1019	2018/11/23	Non-ICG	0	43	0	43	3
1020	2018/11/22	ICG	0	43	0	43	3
1021	2018/11/26	Non-ICG	1	24	1	10	2
1022	2018/11/26	Non-ICG	1	7	1	4	3
1023	2018/11/27	ICG	0	43	0	43	0
1024	2018/11/27	ICG	0	43	0	43	0
1025	2018/11/28	Non-ICG	0	43	0	43	2
1026	2018/11/28	Non-ICG	1	14	1	13	1
1027	2018/11/29	Non-ICG	0	43	0	43	0
1028	2018/11/29	ICG	0	43	0	43	0
1029	2018/11/29	Non-ICG	0	43	0	43	3
1030	2018/12/4	Non-ICG	0	43	0	43	2
1031	2018/11/30	Non-ICG	0	43	0	43	2
1032	2018/12/5	Non-ICG	0	43	0	43	1
1033	2018/12/4	ICG	0	43	0	43	0
1034	2018/12/5	ICG	1	25	1	2	3
1035	2018/12/7	Non-ICG	0	43	0	43	0
1036	2018/12/6	Non-ICG	0	43	0	43	0
1037	2018/12/6	ICG	0	43	0	43	0
1038	2018/12/10	ICG	1	15	1	13	3
1039	2018/12/11	ICG	0	43	0	43	3
1040	2018/12/12	Non-ICG	0	43	0	43	1
1041	2018/12/12	ICG	0	43	0	43	0
1042	2018/12/12	Non-ICG	0	43	0	43	0
1043	2018/12/12	Non-ICG	0	43	0	43	3
1044	2018/12/12	Non-ICG	0	43	0	43	1
1045	2018/12/12	Non-ICG	1	25	1	21	0
1046	2018/12/18	Non-ICG	0	42	0	42	1
1047	2018/12/18	Non-ICG	0	42	0	42	3
1048	2018/12/20	Non-ICG	0	42	0	42	0
1049	2018/12/18	ICG	0	42	0	42	3
1050	2018/12/25	ICG	0	42	0	42	1
1051	2018/12/18	Non-ICG	1	20	1	12	3
1052	2018/12/19	Non-ICG	1	11	1	8	3
1053	2018/12/20	ICG	1	8	1	3	1
1054	2018/12/20	Non-ICG	0	42	0	42	2
1055	2018/12/19	ICG	0	42	0	42	0
1056	2018/12/25	ICG	0	42	0	42	0
1057	2018/12/24	ICG	0	42	0	42	0
1058	2019/1/2	Non-ICG	1	30	1	27	0
1059	2019/1/3	Non-ICG	0	42	0	42	1
1060	2018/12/28	ICG	0	42	1	26	3
1061	2018/12/28	ICG	0	42	0	42	0
1062	2019/1/16	Non-ICG	0	41	0	41	0
1063	2019/1/2	Non-ICG	0	42	0	42	3
1064	2019/1/3	ICG	0	42	0	42	0
1065	2019/1/9	Non-ICG	0	42	0	42	3
1066	2019/1/7	Non-ICG	0	42	0	42	0
1067	2019/1/9	Non-ICG	0	42	0	42	0
1068	2019/1/28	Non-ICG	0	41	0	41	1
1069	2019/1/9	Non-ICG	0	42	0	42	2
1070	2019/1/23	Non-ICG	0	41	0	41	3
1071	2019/1/12	Non-ICG	0	42	0	42	0
1072	2019/1/22	Non-ICG	1	25	1	24	1
1073	2019/1/15	Non-ICG	1	10	1	6	3
1074	2019/1/15	Non-ICG	1	24	1	11	3
1075	2019/1/12	Non-ICG	0	42	0	42	1
1076	2019/1/15	Non-ICG	0	41	0	41	0
1077	2019/1/16	ICG	0	41	0	41	0
1078	2019/1/16	Non-ICG	0	41	1	12	3
1079	2019/1/15	ICG	1	29	1	23	2
1080	2019/1/16	ICG	0	41	0	41	0
1081	2019/1/17	Non-ICG	0	41	0	41	0
1082	2019/1/21	ICG	0	41	0	41	1
1083	2019/1/18	Non-ICG	0	41	0	41	0
1084	2019/1/19	Non-ICG	0	41	0	41	0
1085	2019/1/21	Non-ICG	0	41	0	41	0
1086	2019/1/21	ICG	0	41	0	41	0
1087	2019/1/25	Non-ICG	0	41	0	41	0
1088	2019/1/22	ICG	0	41	0	41	0
1089	2019/1/23	ICG	1	15	1	12	1
1090	2019/1/23	Non-ICG	0	41	0	41	0
1091	2019/1/23	Non-ICG	0	41	0	41	2
1092	2019/1/23	ICG	0	41	1	33	1
1093	2019/1/24	ICG	0	41	0	41	2
1094	2019/1/24	Non-ICG	0	41	0	41	2
1095	2019/1/28	Non-ICG	0	41	0	41	1
1096	2019/1/25	Non-ICG	0	41	1	27	3
1097	2019/1/30	Non-ICG	0	41	0	41	0
1098	2019/2/12	Non-ICG	0	41	0	41	0
1099	2019/1/29	Non-ICG	1	14	1	11	3
1100	2019/1/30	ICG	0	41	0	41	0
1101	2019/1/30	Non-ICG	0	41	0	41	0
1102	2019/1/31	ICG	1	12	1	11	3
1103	2019/2/12	Non-ICG	1	26	1	24	3
1104	2019/2/11	Non-ICG	0	41	0	41	2
1105	2019/2/12	Non-ICG	0	41	0	41	0
1106	2019/2/12	ICG	0	41	0	41	0
1107	2019/2/13	Non-ICG	1	23	1	18	3
1108	2019/2/21	Non-ICG	0	40	0	40	2
1109	2019/2/19	Non-ICG	1	28	1	17	2
1110	2019/2/18	Non-ICG	1	12	1	9	3
1111	2019/2/19	ICG	0	40	0	40	0
1112	2019/2/19	Non-ICG	1	26	1	22	3
1113	2019/2/20	Non-ICG	1	35	1	10	1
1114	2019/2/20	Non-ICG	0	40	0	40	0
1115	2019/2/19	ICG	1	13	1	8	3
1116	2019/2/20	ICG	0	40	0	40	0
1117	2019/2/22	ICG	0	40	0	40	1
1118	2019/2/28	Non-ICG	0	40	0	40	0
1119	2019/2/25	Non-ICG	0	40	0	40	0
1120	2019/2/26	ICG	1	19	1	17	3
1121	2019/2/27	ICG	0	40	0	40	0
1122	2019/2/27	Non-ICG	0	40	0	40	0
1123	2019/2/28	ICG	0	40	0	40	0
1124	2019/3/6	Non-ICG	0	40	0	40	0
1125	2019/3/5	Non-ICG	0	40	0	40	0
1126	2019/3/5	Non-ICG	0	40	0	40	0
1127	2019/2/28	Non-ICG	1	4	1	3	3
1128	2019/3/5	Non-ICG	0	40	1	15	3
1129	2019/3/5	Non-ICG	0	40	0	40	0
1130	2019/3/6	Non-ICG	0	40	0	40	0
1131	2019/3/6	ICG	0	40	0	40	3
1132	2019/3/6	Non-ICG	0	40	0	40	0
1133	2019/3/6	ICG	0	40	1	24	3
1134	2019/3/6	Non-ICG	0	40	0	40	0
1135	2019/3/5	Non-ICG	0	40	0	40	0
1136	2019/6/19	ICG	1	26	1	23	1
1137	2019/3/7	ICG	0	40	0	40	1
1138	2019/3/12	Non-ICG	1	25	1	22	1
1139	2019/3/13	ICG	1	28	1	24	3
1140	2019/3/12	ICG	0	40	0	40	2
1141	2019/3/19	Non-ICG	0	39	0	39	0
1142	2019/3/12	Non-ICG	0	40	0	40	3
1143	2019/3/20	Non-ICG	0	39	1	38	3
1144	2019/3/13	Non-ICG	1	17	1	13	3
1145	2019/3/12	ICG	0	40	0	40	2
1146	2019/3/14	ICG	1	7	1	7	3
1147	2019/3/12	Non-ICG	0	40	0	40	0
1148	2019/3/14	Non-ICG	0	40	0	40	3
1149	2019/3/14	Non-ICG	0	40	1	28	3
1150	2019/3/20	ICG	0	39	0	39	1
1151	2019/3/19	ICG	0	39	0	39	0
1152	2019/3/15	Non-ICG	0	39	1	24	3
1153	2019/3/22	Non-ICG	0	39	0	39	0
1154	2019/3/19	ICG	0	39	0	39	3
1155	2019/3/20	Non-ICG	0	39	0	39	0
1156	2019/3/27	Non-ICG	1	16	1	10	2
1157	2019/3/25	Non-ICG	0	39	0	39	0
1158	2019/3/27	Non-ICG	1	8	1	4	3
1159	2019/3/26	ICG	0	39	0	39	3
1160	2019/3/28	ICG	0	39	0	39	2
1161	2019/4/10	Non-ICG	1	25	1	19	1
1162	2019/3/28	Non-ICG	0	39	0	39	3
1163	2019/4/3	Non-ICG	0	39	0	39	0
1164	2019/4/2	ICG	0	39	0	39	3
1165	2019/4/2	Non-ICG	1	35	1	14	3
1166	2019/4/2	Non-ICG	0	39	0	39	2
1167	2019/4/9	Non-ICG	1	5	1	4	3
1168	2019/4/2	ICG	0	39	1	29	3
1169	2019/4/3	ICG	1	6	1	5	3
1170	2019/4/9	ICG	0	39	0	39	0
1171	2019/4/4	ICG	0	39	0	39	0
1172	2019/4/10	Non-ICG	0	39	0	39	0
1173	2019/4/9	ICG	0	39	0	39	2
1174	2019/4/3	ICG	0	39	0	39	0
1175	2019/4/16	Non-ICG	0	38	0	38	0
1176	2019/4/9	Non-ICG	0	39	1	11	3
1177	2019/4/23	Non-ICG	0	38	0	38	0
1178	2019/4/16	ICG	0	38	0	38	1
1179	2019/4/16	Non-ICG	1	17	1	2	3
1180	2019/4/10	ICG	0	39	0	39	0
1181	2019/4/15	Non-ICG	0	38	0	38	0
1182	2019/4/16	ICG	0	38	0	38	2
1183	2019/4/17	ICG	0	38	0	38	0
1184	2019/4/17	ICG	0	38	0	38	3
1185	2019/4/17	Non-ICG	0	38	0	38	2
1186	2019/4/18	Non-ICG	0	38	0	38	1
1187	2019-04-18	ICG	0	38	0	38	2
1188	2019/4/23	ICG	0	38	0	38	0
1189	2019/4/23	ICG	0	38	0	38	0
1190	2019/4/24	ICG	0	38	0	38	2
1191	2019/4/24	Non-ICG	0	38	0	38	1
1192	2019/4/23	ICG	0	38	0	38	1
1193	2019/4/23	Non-ICG	1	29	1	17	3
1194	2019/4/24	Non-ICG	0	38	0	38	0
1195	2019/4/23	Non-ICG	0	38	0	38	2
1196	2019/4/24	ICG	0	38	0	38	0
1197	2019/4/24	ICG	0	38	0	38	1
1198	2019/4/28	Non-ICG	0	38	1	35	3
1199	2019/4/25	ICG	0	38	0	38	0
1200	2019/5/13	Non-ICG	0	38	0	38	0
1201	2019/4/28	Non-ICG	0	38	0	38	0
1202	2019/4/29	ICG	1	15	1	14	3
1203	2019/5/14	ICG	0	38	0	38	1
1204	2019/5/15	Non-ICG	1	25	1	17	3
1205	2019/5/15	ICG	0	37	0	37	0
1206	2019/5/21	Non-ICG	0	37	0	37	0
1207	2019/5/8	ICG	0	38	1	19	3
1208	2019/5/9	Non-ICG	1	10	1	2	1
1209	2019/5/14	ICG	0	38	0	38	1
1210	2019/5/14	ICG	0	38	0	38	0
1211	2019/5/22	ICG	0	37	0	37	0
1212	2019/5/14	Non-ICG	1	7	1	4	2
1213	2019/5/14	Non-ICG	0	38	0	38	0
1214	2019/5/16	Non-ICG	0	37	0	37	0
1215	2019/5/15	ICG	0	37	0	37	3
1216	2019/5/15	Non-ICG	1	10	1	6	3
1217	2019/5/21	ICG	0	37	0	37	0
1218	2019/5/16	ICG	0	37	0	37	3
1219	2019-05-21	ICG	0	37	0	37	0
1220	2019/5/16	ICG	1	12	1	10	2
1221	2019/5/16	ICG	0	37	0	37	1
1222	2019/5/21	ICG	0	37	0	37	0
1223	2019/5/23	ICG	0	37	0	37	2
1224	2019/5/22	ICG	0	37	0	37	2
1225	2019/5/21	Non-ICG	0	37	0	37	0
1226	2019/5/23	ICG	1	21	1	15	2
1227	2019/5/23	ICG	0	37	0	37	1
1228	2019/5/28	ICG	0	37	0	37	0
1229	2019/5/24	Non-ICG	0	37	0	37	0
1230	2019/5/28	ICG	0	37	0	37	2
1231	2019/5/29	ICG	0	37	0	37	0
1232	2019/5/29	ICG	0	37	0	37	0
1233	2019/5/28	ICG	0	37	0	37	1
1234	2019/5/28	ICG	0	37	0	37	0
1235	2019/5/30	ICG	0	37	0	37	1
1236	2019/5/31	ICG	0	37	0	37	3
1237	2019/5/30	ICG	0	37	0	37	3
1238	2019/6/4	ICG	1	19	1	1	3
1239	2019/6/12	ICG	0	37	0	37	0
1240	2019/6/5	ICG	0	37	0	37	0
1241	2019/6/6	ICG	0	37	0	37	0
1242	2019/6/10	ICG	0	37	0	37	3
1243	2019/6/11	ICG	1	11	1	7	1
1244	2019/6/12	ICG	0	37	0	37	2
1245	2019/6/12	ICG	0	37	0	37	3
1246	2019/6/17	ICG	1	28	1	14	3
1247	2019/6/24	ICG	0	36	0	36	1
1248	2019/6/25	ICG	0	36	1	4	2
1249	2019/6/26	ICG	0	36	0	36	0
1250	2019/6/24	ICG	0	36	0	36	1
1251	2019/6/25	ICG	0	36	0	36	0
1252	2019/6/25	ICG	0	36	0	36	2
1253	2019/6/26	ICG	0	36	0	36	0
1254	2019/6/27	ICG	0	36	0	36	1
1255	2019/7/4	ICG	0	36	0	36	1
1256	2019/7/3	ICG	0	36	0	36	2
1257	2019/7/10	Non-ICG	1	26	1	26	0
1258	2019/7/13	Non-ICG	0	36	0	36	2
